# Supplementary material for: Experimental Test of Evolutionary Safety of a CRISPR-Cas9 Gene-Drive Element
Source: bioRxiv. 2025 Jul 7:2023.11.28.569142. Originally published 2023 Nov 29. Preprint. [Version 2] doi: 10.1101/2023.11.28.569142 (PMC10705488; doi:10.1101/2023.11.28.569142)
Supplement: Supplement 1 [file media-1.xlsx]

## Sheet: List of tables
Table S1	List of strains and plasmids
Table S2	Table of LOH events detected across end-point clones
Table S3	Table of de novo mutations detected across end-point clones

## Sheet: Table_S1_Strains
Class	ID	Derived from	Mat-type	genotype	Purpose	Reference
Plasmid	p414-Cas9	p414	NA	pTEF1::Cas9::tCYC1	Source of Cas9	DiCarlo et al. 2013, 2015
Plasmid	p426-gRNA	p426	NA	pSNR52::gRNA[ADE2]::tSUP4	Source of gRNA	DiCarlo et al. 2013, 2015
Plasmid	pKC8	p426-gRNA	NA	pSNR52::gRNA[ADE2]::tSUP4 pRPL39::GFP::tCYC1 pTEF1::NatMX::tTEF1	Source of WT and Cas9-only cassettes
Plasmid	pKC25	p414-Cas9 and p426-Cas9	NA	gRNA(ADE2) pTEF1:Cas9:tCYC1 pRPL39:GFP:tCYC1 pTEF1:NATMX:tTEF1	Source of full gene drive cassette
Strain	yKC56	MJM36	alpha	MATα YCR043C::KANMX ADE2 STE5pr-URA3 his3Δ::3xHA leu2Δ::3xHA trp1-1 can1::STE2pr-HIS3 STE3pr-LEU2	Test mating types
Strain	yKC57	MJM64	a	MATa YCR043C::KANMX ADE2 STE5pr-URA3 his3Δ::3xHA leu2Δ::3xHA trp1-1 can1::STE2pr-HIS3 STE3pr-LEU2	Intact ester (IT) strain, WT ADE2 target	McDonald et al. 2016
Strain	yKC59	MJM64	a	MATa YCR043C::KANMX ADE2 STEP5pr-URA3 CAN::STE2pr-HIS3 STE3pr-LEU2	No-target tester (NT) strain, recoded ADE2
Strain	yac2485	SK1	a	MATα ADE2::rADE2 ho::LYS2 lys2 ura3 leu2::hisG his3::hisG trp1::hisG, p414-Cas9	Source of recoded ADE2	DiCarlo et al. 2015
Strain	SHA185	BY4709	alpha	MATα ura3∆0 ybr209w::Gal-Cre-lox66	Source of HIS3	Levy et al. 2014
Strain	yGM01	BY4742	a	MATa HIS3 leu2Δ0 met15Δ0 ura3Δ0	BY haploid ancestor
Strain	YAN501	RM11-1a	alpha	MATα his3Δ1 leu2Δ0 ura3Δ0 HO::KanMX	RM haploid ancestor
Strain	yGM02	yGM01	a	BY4742 ade2::(pTEF1::NatMX::tTEF1)	WT haploid BY ancestor
Strain	yGM05	YAN501	alpha	YAN501 ade2::(pTEF1::NatMX::tTEF1)	WT haploid RM ancestor
Strain	N_x*00	yGM02 x yGM05	diploid	yGM02 x yGM05	WT diploid founders
Strain	N_x01-N_x12	N_x00	diploid	yGM02 x yGM05	WT diploid MA families
Strain	yGM03	yGM01	a	BY4742 ade2::(pTEF1::Cas9::tCYC1 pTEF1::NatMX::tTEF1)	Cas9-only haploid BY ancestor
Strain	yGM06	YAN501	alpha	YAN501 ade2::(pTEF1::Cas9::tCYC1 pTEF1::NatMX::tTEF1)	Cas9-only haploid RM ancestor
Strain	H_x00	yGM03 x yGM06	diploid	yGM03 x yGM06	Cas9-only diploid founders
Strain	H_x01-H_x12	H_x00	diploid	yGM02 x yGM05	Cas9-only diploid MA families
Strain	yGM04	yGM01	a	BY4742 ade2::(pSNR52::gRNA[ADE2]::tSUP4 pTEF1::Cas9::tCYC1 pTEF1::NatMX::tTEF1)	Drive haploid BY ancestor
Strain	yGM08	YAN501	alpha	YAN501 ade2::(pSNR52::gRNA[ADE2]::tSUP4 pTEF1::Cas9::tCYC1 pTEF1::NatMX::tTEF1)	Drive haploid RM ancestor
Strain	F_x00	yGM04 x yGM08	diploid	yGM04 x yGM08	Drive diploid ancestor
Strain	F_x01-F_x12	F_x00	diploid	yGM02 x yGM05	Drive diploid MA families
* where x is a letter A-H that designates the MA family

## Sheet: Table_S2_Detected_LOH_events
Strain	ID	Chr	arm	start_POS	end_POS	est_start_POS	est_end_POS	homolog	type	est_length	n_markers
W	N_A02	II	L	165729	165729	165494	166019	RM	Interstitial	526	1
W	N_A02	IV	R	1107805	1523232	1092828	1531933	BY	Terminal	439106	858
W	N_A02	V	R	442211	471259	440748	473432	RM	Interstitial	32685	31
W	N_A02	VI	R	205121	205121	205008	205529	BY	Interstitial	522	1
W	N_A02	VII	L	92820	103278	92605	103526	BY	Interstitial	10921	51
W	N_A02	VII	L	204286	204286	204256	204312	BY	Interstitial	57	1
W	N_A02	VIII	R	283226	302175	281563	307174	RM	Interstitial	25612	26
W	N_A02	XIII	L	8309	34805	1	35622	BY	Terminal	35622	45
W	N_A02	XIII	L	51658	51951	51627	52142	BY	Interstitial	516	3
W	N_A02	XIV	L	600876	602277	600255	602286	RM	Interstitial	2031	1
W	N_A02	XVI	L	16662	16689	1	16710	BY	Terminal	16710	2
W	N_A02	XVI	L	254974	254974	254898	255042	BY	Interstitial	145	1
W	N_A02	XVI	L	494922	499073	493146	499230	RM	Interstitial	6085	3
W	N_A03	IV	L	130711	135298	128129	135906	BY	Interstitial	7778	8
W	N_A03	IV	R	1238608	1523232	1237164	1531933	BY	Terminal	294770	860
W	N_A03	VI	L	15312	15422	15285	15564	BY	Interstitial	280	7
W	N_A03	VII	L	489734	492371	488277	493060	RM	Interstitial	4784	5
W	N_A03	VIII	R	399087	399087	399065	399172	BY	Interstitial	108	1
W	N_A03	IX	R	419460	419460	406118	439888	RM	Terminal	33771	1
W	N_A03	X	L	197407	197407	197340	200997	BY	Interstitial	3658	1
W	N_A03	XI	L	7552	129198	1	129354	BY	Terminal	129353	660
W	N_A03	XI	L	237610	237666	237430	238089	BY	Interstitial	660	3
W	N_A03	XII	L	14318	20019	1	20029	BY	Terminal	20029	10
W	N_A03	XII	L	86612	86612	86491	86746	BY	Interstitial	256	1
W	N_A04	I	L	12373	12373	1	20088	BY	Terminal	20088	1
W	N_A04	V	L	78893	78893	78744	78975	RM	Interstitial	232	1
W	N_A04	VI	L	28033	28033	26124	28882	BY	Interstitial	2759	1
W	N_A04	X	R	484754	484754	484665	484875	RM	Interstitial	211	1
W	N_A04	XV	L	117689	117698	117599	120701	BY	Interstitial	3103	2
W	N_A05	I	L	66948	69603	66476	69813	BY	Interstitial	3338	8
W	N_A05	II	R	266551	266551	263036	266751	BY	Interstitial	3716	1
W	N_A05	III	L	81693	81838	78359	82213	RM	Interstitial	3855	2
W	N_A05	IV	L	37123	48617	35514	50175	BY	Interstitial	14662	4
W	N_A05	IV	R	1467833	1467833	1467818	1467898	RM	Interstitial	81	1
W	N_A05	IV	R	1517088	1517088	1517032	1517101	BY	Interstitial	70	1
W	N_A05	V	R	321654	321654	321313	322103	RM	Interstitial	791	1
W	N_A05	VIII	L	93832	93832	93801	94081	BY	Interstitial	281	1
W	N_A05	VIII	R	374928	415310	373817	417526	BY	Interstitial	43710	184
W	N_A05	X	L	24374	353471	1	361397	RM	Terminal	361396	676
W	N_A05	XIV	L	23905	23905	23759	23973	RM	Interstitial	215	1
W	N_A05	XIV	L	299515	301290	299267	302597	RM	Interstitial	3331	2
W	N_A05	XV	L	76985	76996	76881	77075	RM	Interstitial	195	2
W	N_A06	IV	L	164580	166634	162794	168544	RM	Interstitial	5751	2
W	N_A06	VI	L	17723	29751	14931	29968	BY	Interstitial	15037	21
W	N_A06	IX	L	33599	33599	33551	33650	BY	Interstitial	100	1
W	N_A06	IX	L	199623	199628	199534	199920	BY	Interstitial	387	2
W	N_A06	X	L	24374	350651	1	352198	BY	Terminal	352197	590
W	N_A06	XII	R	629690	1059640	545054	1078177	RM	Terminal	533123	563
W	N_A06	XV	R	941405	1075610	939532	1091291	RM	Terminal	151760	108
W	N_A07	VI	R	180643	180643	180398	181167	BY	Interstitial	770	1
W	N_A07	VIII	L	12613	84491	1	84576	BY	Terminal	84576	217
W	N_A07	XII	R	916338	1059203	915900	1078177	RM	Terminal	162277	165
W	N_A07	XIII	R	510615	512272	509692	518524	BY	Interstitial	8833	2
W	N_A07	XIV	L	335123	335123	334515	336031	RM	Interstitial	1517	1
W	N_A07	XIV	R	665097	665097	663478	666156	BY	Interstitial	2679	1
W	N_A07	XIV	R	735429	735429	734562	736424	RM	Interstitial	1863	1
W	N_A07	XV	R	1058174	1074287	1056404	1074933	RM	Interstitial	18529	12
W	N_A08	IV	R	1522055	1522055	1521825	1522149	BY	Interstitial	325	1
W	N_A08	V	R	210347	210347	210263	210413	BY	Interstitial	151	1
W	N_A08	V	R	332460	332507	332266	333040	BY	Interstitial	775	3
W	N_A08	VI	R	178649	261534	178551	270161	BY	Terminal	91610	223
W	N_A08	VII	R	936413	936413	935141	937137	BY	Interstitial	1997	1
W	N_A09	IV	R	1458188	1458432	1458145	1458503	RM	Interstitial	359	4
W	N_A09	V	R	395447	395447	395179	396599	BY	Interstitial	1421	1
W	N_A09	VII	L	92844	92844	92617	92867	BY	Interstitial	251	1
W	N_A09	XIII	R	403773	403773	403516	405052	RM	Interstitial	1537	1
W	N_A09	XIII	R	697993	698195	695029	698325	RM	Interstitial	3297	2
W	N_A09	XIV	L	26681	26681	26581	26816	RM	Interstitial	236	1
W	N_A10	III	R	137654	137654	137155	139154	RM	Interstitial	2000	1
W	N_A10	V	R	415310	566726	414035	576874	BY	Terminal	162840	502
W	N_A10	VI	L	15422	15422	15351	15540	BY	Interstitial	190	1
W	N_A10	VII	L	85539	92135	85438	92477	RM	Interstitial	7040	18
W	N_A10	XI	R	627879	634474	627708	635561	RM	Interstitial	7854	33
W	N_A10	XII	R	302282	305736	301008	306619	BY	Interstitial	5612	4
W	N_A10	XII	R	867397	1059640	867179	1078177	BY	Terminal	210998	411
W	N_A10	XIV	L	26681	26681	26653	26731	RM	Interstitial	79	1
W	N_A10	XIV	R	774476	774484	774088	775441	RM	Interstitial	1354	2
W	N_A10	XV	R	379310	379310	379244	379385	RM	Interstitial	142	1
W	N_A10	XVI	L	115170	116689	115149	116796	BY	Interstitial	1648	9
W	N_A11	IV	L	237441	237441	236205	238506	BY	Interstitial	2302	1
W	N_A11	V	R	302362	302655	301550	307559	RM	Interstitial	6010	2
W	N_A11	VI	L	44552	44552	44372	44649	RM	Interstitial	278	1
W	N_A11	XI	L	314906	314906	314884	314986	BY	Interstitial	103	1
W	N_A11	XII	R	270839	1059640	270202	1078177	RM	Terminal	807976	1422
W	N_A11	XIV	L	10174	382896	1	386384	RM	Terminal	386383	716
W	N_A11	XVI	R	672180	939333	670624	948066	RM	Terminal	277443	269
W	N_A12	I	L	31821	43004	31788	43070	RM	Interstitial	11283	104
W	N_A12	VI	L	15295	15422	13717	15540	BY	Interstitial	1824	13
W	N_A12	VIII	R	301054	301054	300532	306613	BY	Interstitial	6082	1
W	N_A12	VIII	R	389730	389730	389704	389765	BY	Interstitial	62	1
W	N_A12	VIII	R	516779	530012	516397	562643	RM	Terminal	46247	24
W	N_A12	IX	R	383251	390679	381264	391727	BY	Interstitial	10464	72
W	N_A12	XIII	R	704907	916916	704511	924431	RM	Terminal	219921	412
W	N_A12	XV	R	463640	1075610	456313	1076903	RM	Interstitial	620591	421
W	N_B03	V	L	22625	22625	22003	22908	BY	Interstitial	906	1
W	N_B03	XII	R	508718	1059203	484568	1078177	BY	Terminal	593609	1358
W	N_B03	XIII	L	46009	46009	45978	46020	BY	Interstitial	43	1
W	N_B03	XIV	L	60667	60667	60348	61026	RM	Interstitial	679	1
W	N_B03	XVI	L	26397	38391	24184	39390	BY	Interstitial	15207	10
W	N_B04	IV	R	975252	1018955	972441	1022849	RM	Interstitial	50409	4
W	N_B04	V	L	7546	85693	1	88205	RM	Terminal	88205	438
W	N_B04	XIV	R	16112	773371	1	784333	RM	Terminal	784333	1138
W	N_B04	XVI	L	450160	467771	449647	467973	RM	Interstitial	18327	48
W	N_B05	IV	R	1267782	1271758	1266026	1271849	BY	Interstitial	5824	9
W	N_B05	VI	R	261534	261981	260801	270161	BY	Terminal	9361	2
W	N_B05	VII	R	502282	502282	502084	502301	BY	Interstitial	218	1
W	N_B05	X	L	132405	132405	131882	132798	BY	Interstitial	917	1
W	N_B05	XII	R	155280	155280	154219	157475	BY	Interstitial	3257	1
W	N_B05	XII	R	508718	1059203	479482	1078177	RM	Terminal	598695	1233
W	N_B05	XV	L	300301	301075	299592	301347	BY	Interstitial	1756	4
W	N_B06	V	R	286762	290603	285958	292357	BY	Interstitial	6400	10
W	N_B06	VII	R	883184	883184	883148	883216	BY	Interstitial	69	1
W	N_B06	VII	R	990395	990893	990376	991254	RM	Interstitial	879	13
W	N_B06	VII	R	1051213	1052107	1050773	1052506	BY	Interstitial	1734	6
W	N_B06	XI	L	7823	244000	7770	244284	BY	Interstitial	236514	1119
W	N_B07	V	L	25332	25369	25285	25469	BY	Interstitial	185	2
W	N_B07	XI	L	7552	317712	1	323165	BY	Terminal	323165	1451
W	N_B07	XII	L	29085	36662	28977	37106	RM	Interstitial	8129	21
W	N_B07	XII	R	184116	188708	183603	189113	RM	Interstitial	5511	5
W	N_B07	XIII	R	453023	453023	452831	453803	RM	Interstitial	973	1
W	N_B07	XV	R	1018776	1075610	1014911	1091291	BY	Terminal	76380	68
W	N_B07	XVI	L	16662	17474	1	19721	BY	Terminal	19721	9
W	N_B11	II	R	368093	368093	367948	368169	BY	Interstitial	222	1
W	N_B11	XII	R	490980	1059203	470613	1078177	RM	Terminal	607565	1847
W	N_B11	XIII	L	9746	13364	9004	14930	BY	Interstitial	5927	3
W	N_B11	XIV	L	195206	195206	195140	195281	BY	Interstitial	142	1
W	N_B11	XIV	R	752635	752635	752613	752641	BY	Interstitial	29	1
W	N_B11	XV	R	415373	418252	415270	418317	BY	Interstitial	3047	7
W	N_C01	II	L	56422	56422	54097	57733	RM	Interstitial	3637	1
W	N_C01	V	R	404317	405417	403937	406600	RM	Interstitial	2664	2
W	N_C01	XI	L	213763	226045	213739	226152	BY	Interstitial	12414	86
W	N_C02	IV	R	1037347	1523284	989249	1531933	RM	Terminal	542685	892
W	N_C02	V	R	442211	458086	440748	459056	RM	Interstitial	18309	9
W	N_C02	VI	R	159235	159235	159200	159394	BY	Interstitial	195	1
W	N_C02	VI	R	178373	178655	178186	179130	BY	Interstitial	945	6
W	N_C02	VIII	R	184025	192973	183754	194553	RM	Interstitial	10800	36
W	N_C02	VIII	R	466959	531108	466944	562643	RM	Terminal	95700	71
W	N_C02	IX	L	247536	247539	247516	247568	RM	Interstitial	53	2
W	N_C02	XII	R	263076	263076	263009	263089	RM	Interstitial	81	1
W	N_C04	I	L	99471	99471	96972	103504	RM	Interstitial	6533	1
W	N_C04	V	R	450386	469404	446578	470099	RM	Interstitial	23522	26
W	N_C04	XII	R	852007	852007	851884	852140	RM	Interstitial	257	1
W	N_C04	XIII	R	581966	592658	580967	593468	BY	Interstitial	12502	13
W	N_C05	VIII	R	179402	179402	179334	179486	RM	Interstitial	153	1
W	N_C05	XVI	L	255112	255854	254821	259040	RM	Interstitial	4220	2
W	N_C06	V	R	566173	566173	566107	566213	RM	Interstitial	107	1
W	N_C06	XIV	L	121619	122856	119934	123395	BY	Interstitial	3462	2
W	N_C06	XIV	L	163967	171097	163231	173132	RM	Interstitial	9901	10
W	N_C06	XIV	L	377751	380619	377121	381253	BY	Interstitial	4133	2
W	N_C06	XV	R	1073800	1074287	1072585	1074933	BY	Interstitial	2349	8
W	N_C06	XVI	L	21970	21970	19722	22014	BY	Interstitial	2293	1
W	N_C06	XVI	R	814111	825433	813629	825780	BY	Interstitial	12152	6
W	N_C07	VIII	R	466868	466878	466827	466918	BY	Interstitial	92	2
W	N_C07	XII	R	439038	1059203	436497	1078177	RM	Terminal	641681	1913
W	N_C08	II	R	291464	291464	289113	293586	BY	Interstitial	4474	1
W	N_C08	IV	R	629532	629532	627391	693472	RM	Interstitial	66082	1
W	N_C08	IV	R	829373	829373	793394	838584	RM	Interstitial	45191	1
W	N_C08	IV	R	961189	1523284	904493	1531933	RM	Terminal	627441	925
W	N_C08	XII	R	491056	1059203	470651	1078177	RM	Terminal	607526	1483
W	N_C08	XVI	R	838833	838833	837603	838995	RM	Interstitial	1393	1
W	N_C08	XVI	R	932258	939663	932103	948066	RM	Terminal	15964	9
W	N_C09	VI	R	204891	261981	203387	270161	BY	Terminal	66775	190
W	N_C09	XIV	L	16112	252203	1	253175	RM	Terminal	253174	556
W	N_C10	II	L	56422	56422	54097	57733	RM	Interstitial	3637	1
W	N_C10	IV	R	674432	1016202	571813	1034626	BY	Interstitial	462814	5
W	N_C10	IV	R	1056271	1523232	1054703	1523257	BY	Interstitial	468554	727
W	N_C10	X	L	24779	24839	24759	24855	BY	Interstitial	97	5
W	N_C10	X	L	275952	275952	272062	276202	RM	Interstitial	4141	1
W	N_C10	XV	R	546198	546237	544740	549024	RM	Interstitial	4285	2
W	N_C10	XVI	L	17412	248105	1	250110	RM	Terminal	250109	392
W	N_C10	XVI	L	304984	304984	304169	305087	RM	Interstitial	919	1
W	N_C11	II	R	693069	705106	692510	707607	BY	Interstitial	15097	16
W	N_C11	III	R	224861	243914	223693	244483	RM	Interstitial	20791	13
W	N_C11	VII	L	9188	475414	1	478727	RM	Terminal	478726	1443
W	N_C11	XV	R	846521	846521	846506	846534	BY	Interstitial	29	1
W	N_C12	IV	L	40439	51735	38781	51796	RM	Interstitial	13015	6
W	N_C12	VIII	L	56538	67629	56451	67799	RM	Interstitial	11349	69
W	N_C12	IX	L	334919	342479	334867	345565	RM	Interstitial	10699	52
W	N_C12	IX	R	360067	360441	357057	361577	RM	Interstitial	4521	2
W	N_C12	XII	R	1033418	1058607	1033144	1078177	BY	Terminal	45033	107
W	N_C12	XIII	L	37845	37845	37746	37944	BY	Interstitial	199	1
W	N_C12	XIV	L	16112	518686	1	521952	RM	Terminal	521951	699
W	N_C12	XIV	R	661983	772254	661921	784333	BY	Terminal	122413	213
W	N_C12	XVI	R	707559	939663	705978	948066	RM	Terminal	242088	257
W	N_D01	II	L	9932	218039	1	218334	RM	Terminal	218333	402
W	N_D01	XI	L	286581	287276	285912	288567	RM	Interstitial	2656	2
W	N_D01	XII	L	96040	96040	95931	96095	RM	Interstitial	165	1
W	N_D01	XIII	R	788971	916916	788814	924431	BY	Terminal	135618	321
W	N_D01	XIV	L	10105	90752	1	92823	RM	Terminal	92823	330
W	N_D01	XIV	R	701567	701961	700867	702475	BY	Interstitial	1609	3
W	N_D01	XV	L	25318	25319	24987	25380	RM	Interstitial	394	2
W	N_D01	XV	R	748650	748655	745045	749899	RM	Interstitial	4855	2
W	N_D01	XV	R	1073448	1074287	1072409	1074933	BY	Interstitial	2525	8
W	N_D01	XVI	L	16662	22059	1	24227	BY	Terminal	24226	11
W	N_D01	XVI	L	337655	337655	336837	338040	RM	Interstitial	1204	1
W	N_D01	XVI	L	374261	374261	374209	374462	BY	Interstitial	254	1
W	N_D02	IV	L	268132	268132	265554	270211	RM	Interstitial	4658	1
W	N_D02	VI	R	178261	178261	178076	178316	BY	Interstitial	241	1
W	N_D02	XII	R	505154	1059203	482786	1078177	RM	Terminal	595392	1396
W	N_D02	XIII	R	628982	628982	628841	629387	RM	Interstitial	547	1
W	N_D02	XIII	R	908185	908185	908116	908545	BY	Interstitial	430	1
W	N_D02	XIV	R	750904	750905	749488	751464	BY	Interstitial	1977	2
W	N_D03	XIV	R	700166	700166	699827	700866	BY	Interstitial	1040	1
W	N_D03	XVI	L	72276	75355	71561	75637	BY	Interstitial	4077	20
W	N_D03	XVI	R	740758	746530	740449	746883	RM	Interstitial	6435	15
W	N_D04	IV	R	724081	1523232	699300	1531933	BY	Terminal	832634	938
W	N_D04	VII	R	852578	852578	852444	852791	BY	Interstitial	348	1
W	N_D04	VIII	L	12605	16326	1	16529	RM	Terminal	16529	47
W	N_D04	IX	L	25228	222311	1	224097	BY	Terminal	224097	958
W	N_D04	IX	L	296453	299767	295720	300210	RM	Interstitial	4491	4
W	N_D04	XII	R	822379	822379	822342	822458	RM	Interstitial	117	1
W	N_D04	XIII	R	908185	908185	908116	908545	BY	Interstitial	430	1
W	N_D05	II	R	694474	705106	694314	707607	BY	Interstitial	13294	10
W	N_D05	III	R	306561	306561	305030	316620	RM	Terminal	11591	1
W	N_D05	IV	R	963777	1523284	942976	1531933	RM	Terminal	588958	932
W	N_D05	VII	L	9188	13749	1	14242	RM	Terminal	14242	141
W	N_D05	VII	R	1012595	1014663	1011051	1016932	RM	Interstitial	5882	3
W	N_D05	VIII	L	93980	93980	93959	94155	RM	Interstitial	197	1
W	N_D05	XIII	R	572646	572646	572561	572735	RM	Interstitial	175	1
W	N_D05	XV	L	24655	24655	24531	25285	BY	Interstitial	755	1
W	N_D06	II	R	335310	805343	334681	813184	RM	Terminal	478503	714
W	N_D06	V	R	451448	490549	447109	495082	RM	Interstitial	47974	75
W	N_D06	V	R	545025	566726	544064	576874	RM	Terminal	32811	215
W	N_D06	VII	R	785199	786976	782526	787032	BY	Interstitial	4507	9
W	N_D06	XI	R	489658	645162	489351	666816	RM	Terminal	177466	744
W	N_D06	XV	L	25917	26128	25680	27347	RM	Interstitial	1668	2
W	N_D07	VIII	L	93968	93980	93896	94147	RM	Interstitial	252	5
W	N_D07	IX	R	419460	419460	404868	439888	BY	Terminal	35021	1
W	N_D07	XI	L	7552	155875	1	156819	RM	Terminal	156819	911
W	N_D07	XII	L	13808	85632	1	86000	RM	Terminal	86000	252
W	N_D07	XIII	L	8312	60925	1	61035	BY	Terminal	61035	164
W	N_D07	XIV	R	773805	773805	773588	773852	BY	Interstitial	265	1
W	N_D09	XIII	L	184109	184109	183993	187118	BY	Interstitial	3126	1
W	N_D09	XIV	L	15990	229890	13048	230461	BY	Interstitial	217414	606
W	N_D09	XVI	R	685589	932542	678885	948066	BY	Terminal	269181	299
W	N_D11	IV	R	1141284	1141284	1138154	1145424	BY	Interstitial	7271	1
W	N_D11	VIII	L	93971	93980	93961	94165	RM	Interstitial	205	3
W	N_D11	VIII	R	181265	181265	181199	181553	RM	Interstitial	355	1
W	N_D11	XII	L	96022	96040	95922	96095	RM	Interstitial	174	2
W	N_D11	XIII	R	793818	793818	791646	796507	RM	Interstitial	4862	1
W	N_D11	XIV	R	671892	772254	670213	784333	BY	Terminal	114121	190
W	N_D11	XVI	L	16689	342883	1	343735	BY	Terminal	343734	485
W	N_D11	XVI	R	927907	930581	927044	930783	BY	Interstitial	3740	8
W	N_D12	XI	L	7571	10206	1	10299	RM	Terminal	10299	17
W	N_D12	XIV	L	261659	261659	261511	261699	BY	Interstitial	189	1
W	N_D12	XVI	R	908134	932542	907975	935937	BY	Interstitial	27963	101
W	N_E01	VI	L	15660	29620	1	29903	BY	Terminal	29903	141
W	N_E01	VIII	L	30051	34565	29957	35403	BY	Interstitial	5447	12
W	N_E01	IX	L	25228	25228	1	25713	BY	Terminal	25713	1
W	N_E01	X	L	24374	74077	1	74219	BY	Terminal	74219	418
W	N_E01	XII	L	13808	61318	1	61845	BY	Terminal	61844	154
W	N_E01	XII	R	563186	563208	562746	565582	BY	Interstitial	2837	3
W	N_E01	XII	R	586255	1059203	581211	1078177	RM	Terminal	496967	2010
W	N_E01	XIV	L	15990	159230	13082	159290	BY	Interstitial	146209	459
W	N_E01	XV	R	536410	540930	535809	541814	RM	Interstitial	6006	5
W	N_E01	XVI	R	838833	838833	837603	838901	RM	Interstitial	1299	1
W	N_E02	IV	L	71645	71645	71273	72204	RM	Interstitial	932	1
W	N_E02	V	R	500524	504506	500294	504607	RM	Interstitial	4314	37
W	N_E02	IX	L	25228	25228	1	25713	BY	Terminal	25713	1
W	N_E02	XI	L	202593	202594	202550	202839	BY	Interstitial	290	2
W	N_E02	XIV	L	103662	111897	103385	113021	RM	Interstitial	9637	32
W	N_E02	XIV	L	148331	148331	148244	149554	RM	Interstitial	1311	1
W	N_E02	XVI	L	16980	16980	16865	17162	RM	Interstitial	298	1
W	N_E03	V	R	487484	491806	486739	491967	BY	Interstitial	5229	17
W	N_E03	IX	L	25228	25228	1	25713	BY	Terminal	25713	1
W	N_E03	XI	L	58986	66128	57872	66994	RM	Interstitial	9122	36
W	N_E03	XII	L	96514	96514	96342	96971	RM	Interstitial	630	1
W	N_E03	XIV	L	15990	404620	13082	404780	BY	Interstitial	391698	935
W	N_E04	IV	L	19638	334393	1	335657	RM	Terminal	335657	465
W	N_E04	IV	R	1213560	1213560	1207591	1214450	RM	Interstitial	6860	1
W	N_E04	V	L	7546	79059	1	79171	RM	Terminal	79170	405
W	N_E04	VI	L	15725	15737	15695	16252	RM	Interstitial	558	4
W	N_E04	XI	R	7552	645162	1	666816	RM	Terminal	666816	3023
W	N_E04	XII	R	586255	1059203	584890	1078177	BY	Terminal	493287	2278
W	N_E04	XIII	R	821488	916916	820967	924431	RM	Terminal	103465	329
W	N_E04	XIV	L	26681	26681	26653	26731	RM	Interstitial	79	1
W	N_E04	XV	L	31369	32012	31080	32080	BY	Interstitial	1001	20
W	N_E04	XV	L	251243	255711	250885	256481	RM	Interstitial	5597	13
W	N_E04	XV	R	932327	935795	931445	936420	BY	Interstitial	4976	4
W	N_E05	VII	L	231071	232131	230639	232372	RM	Interstitial	1734	3
W	N_E05	VII	R	734668	737189	733878	738271	RM	Interstitial	4394	2
W	N_E05	XI	R	627507	628397	627447	628527	RM	Interstitial	1081	9
W	N_E05	XII	R	498294	521380	474270	533473	RM	Interstitial	59204	7
W	N_E05	XII	R	568917	1059203	557242	1078177	RM	Terminal	520936	1821
W	N_E05	XV	R	831980	834662	831516	834818	RM	Interstitial	3303	17
W	N_E05	XVI	L	205023	205023	204003	205655	RM	Interstitial	1653	1
W	N_E05	XVI	L	473594	473594	473244	475143	BY	Interstitial	1900	1
W	N_E05	XVI	R	586808	932882	585981	948066	RM	Terminal	362086	384
W	N_E06	V	R	412759	412759	411853	413019	RM	Interstitial	1167	1
W	N_E06	V	R	467553	490549	466024	491177	RM	Interstitial	25153	78
W	N_E06	VII	R	863549	866222	863408	866357	RM	Interstitial	2949	10
W	N_E06	VII	R	916389	916389	916357	916432	RM	Interstitial	76	1
W	N_E06	VIII	R	370997	531108	369098	562643	RM	Terminal	193546	452
W	N_E06	IX	L	25228	25228	1	25713	BY	Terminal	25713	1
W	N_E06	X	L	58706	67836	58454	67871	RM	Interstitial	9418	59
W	N_E06	XII	L	96514	96514	96342	96971	RM	Interstitial	630	1
W	N_E06	XII	R	741116	741116	740965	741156	BY	Interstitial	192	1
W	N_E06	XII	R	908027	913431	907969	913557	BY	Interstitial	5588	25
W	N_E06	XIV	R	769532	769532	769197	770451	RM	Interstitial	1255	1
W	N_E06	XV	R	698579	1075610	696991	1076903	BY	Interstitial	379912	643
W	N_E06	XVI	L	16732	17474	1	19721	BY	Terminal	19721	8
W	N_E07	XII	R	370090	373553	369120	375906	BY	Interstitial	6787	5
W	N_E07	XII	R	491056	1059203	470651	1078177	RM	Terminal	607527	2112
W	N_E07	XIII	R	420098	916916	418811	924431	RM	Terminal	505620	984
W	N_E08	IV	R	695576	1523284	670103	1531933	RM	Terminal	861831	1077
W	N_E08	IX	L	25228	31312	1	31607	RM	Terminal	31607	83
W	N_E08	XIII	R	426996	916916	424233	924431	RM	Terminal	500199	1104
W	N_E08	XIV	L	607767	607767	607502	609638	RM	Interstitial	2137	1
W	N_E08	XV	L	273227	277699	272731	278820	RM	Interstitial	6090	13
W	N_E11	II	L	89547	89547	88698	91678	RM	Interstitial	2981	1
W	N_E11	II	R	565735	805343	563807	813184	RM	Terminal	249378	266
W	N_E11	V	L	117057	117057	116375	117095	RM	Interstitial	721	1
W	N_E11	IX	L	25228	117456	1	117653	BY	Terminal	117653	601
W	N_E11	XIII	L	9746	9829	9004	11596	BY	Interstitial	2593	2
W	N_E11	XIII	R	908175	908175	908111	908540	BY	Interstitial	430	1
W	N_E11	XIV	L	26681	26681	26653	26731	BY	Interstitial	79	1
W	N_E11	XIV	R	665036	665097	664060	666156	RM	Interstitial	2097	2
W	N_E12	I	R	183650	183650	183376	183725	RM	Interstitial	350	1
W	N_E12	VI	L	15725	33340	15695	33417	RM	Interstitial	17723	134
W	N_E12	VII	R	940588	940722	940524	940874	BY	Interstitial	351	3
W	N_E12	VII	R	953555	953718	953436	953789	BY	Interstitial	354	7
W	N_E12	XII	L	96514	96514	96342	96971	BY	Interstitial	630	1
W	N_E12	XII	R	707950	707950	707861	707993	BY	Interstitial	133	1
W	N_E12	XIII	L	140328	143064	140233	143338	RM	Interstitial	3106	16
W	N_E12	XIII	R	503711	503711	503671	504164	BY	Interstitial	494	1
W	N_E12	XV	R	840926	860275	840854	860305	BY	Interstitial	19451	79
W	N_G01	I	R	183650	183650	183376	183725	BY	Interstitial	350	1
W	N_G01	II	L	9932	51771	1	54096	RM	Terminal	54096	37
W	N_G01	II	L	226979	226979	223947	227089	BY	Interstitial	3143	1
W	N_G01	II	R	252161	252193	252103	252390	RM	Interstitial	288	2
W	N_G01	V	R	424671	450386	424249	450916	BY	Interstitial	26668	60
W	N_G01	VI	L	15381	15415	15279	15537	BY	Interstitial	259	5
W	N_G01	VII	L	145450	145450	145187	145705	BY	Interstitial	519	1
W	N_G01	IX	L	25228	25228	22861	25713	BY	Interstitial	2853	1
W	N_G01	X	L	24377	268171	1	270180	RM	Terminal	270179	1100
W	N_G01	XII	R	971373	990941	970831	991770	BY	Interstitial	20940	32
W	N_G01	XIII	R	641090	667766	640905	670784	BY	Interstitial	29880	57
W	N_G01	XIV	L	208804	218903	208679	219726	RM	Interstitial	11048	48
W	N_G01	XV	R	1044933	1045164	1044026	1047389	RM	Interstitial	3364	2
W	N_G02	VI	L	15687	15687	15676	16227	RM	Interstitial	552	1
W	N_G02	VII	L	10496	10496	10421	10516	RM	Interstitial	96	1
W	N_G02	XII	R	554133	1059203	531873	1078177	BY	Terminal	546304	930
W	N_G02	XIII	L	141627	141627	141299	141751	RM	Interstitial	453	1
W	N_G02	XIV	L	15990	19520	13048	19611	BY	Interstitial	6564	45
W	N_G02	XV	R	571256	1075610	556598	1091291	RM	Terminal	534694	330
W	N_G04	V	R	488516	491806	488167	495187	BY	Interstitial	7021	16
W	N_G04	VI	L	15660	15664	15522	16233	BY	Interstitial	712	4
W	N_G04	VII	L	149745	149745	149427	151975	RM	Interstitial	2549	1
W	N_G04	VII	R	934700	1075964	934582	1090940	BY	Terminal	156358	632
W	N_G04	IX	L	25228	239129	1	239900	RM	Terminal	239900	993
W	N_G04	XII	R	460417	1059203	453983	1078177	BY	Terminal	624195	1558
W	N_G04	XV	R	1063895	1068851	1063298	1069377	BY	Interstitial	6080	7
W	N_G05	II	L	167897	167897	167712	168023	BY	Interstitial	312	1
W	N_G05	VII	R	771837	773594	770793	776722	BY	Interstitial	5930	2
W	N_G05	VIII	R	255648	531108	254989	562643	RM	Terminal	307655	568
W	N_G05	IX	L	66681	66681	66399	66793	BY	Interstitial	395	1
W	N_G05	XIV	L	26681	26681	26675	26731	BY	Interstitial	57	1
W	N_G05	XV	R	642716	645045	642548	649402	BY	Interstitial	6855	2
W	N_G06	II	L	170790	186623	170616	186635	RM	Interstitial	16020	69
W	N_G06	II	L	226979	226979	223947	227089	BY	Interstitial	3143	1
W	N_G06	II	R	507323	509720	506844	511002	BY	Interstitial	4159	9
W	N_G06	VI	R	177753	180152	177635	180348	BY	Interstitial	2714	16
W	N_G06	VII	R	1068524	1075964	1068415	1079369	BY	Interstitial	10954	67
W	N_G06	VIII	R	427166	433117	426941	433223	RM	Interstitial	6283	29
W	N_G06	XII	R	792875	792875	792811	792941	RM	Interstitial	131	1
W	N_G06	XIII	R	908185	908185	908116	908545	BY	Interstitial	430	1
W	N_G06	XIV	R	752635	752635	752613	752643	BY	Interstitial	31	1
W	N_G06	XV	R	810364	811848	809323	814031	BY	Interstitial	4709	3
W	N_G06	XVI	R	603616	939663	598145	948066	RM	Terminal	349922	360
W	N_G07	III	R	204897	207086	203438	208513	BY	Interstitial	5076	2
W	N_G07	IV	R	1174054	1174702	1173974	1177933	BY	Interstitial	3960	7
W	N_G07	XIII	L	88764	92531	88653	93245	BY	Interstitial	4593	24
W	N_G07	XIV	L	10105	10105	1	13047	RM	Terminal	13047	1
W	N_G07	XVI	R	691472	905596	690499	906683	RM	Interstitial	216185	165
W	N_G08	I	L	27822	93789	1	94069	BY	Terminal	94069	388
W	N_G08	II	L	9932	93952	1	98002	RM	Terminal	98002	58
W	N_G08	V	R	343502	350741	342274	351657	RM	Interstitial	9384	8
W	N_G08	VI	L	122716	123420	122457	123596	RM	Interstitial	1140	4
W	N_G08	IX	L	175751	192137	175463	192255	BY	Interstitial	16793	70
W	N_G08	XII	R	511773	1059203	481010	1078177	BY	Terminal	597167	1238
W	N_G08	XIII	R	908185	908185	908116	908545	BY	Interstitial	430	1
W	N_G08	XV	R	532911	532911	531950	533878	BY	Interstitial	1929	1
W	N_G08	XVI	R	730292	939663	728464	948066	RM	Terminal	219602	237
W	N_G09	VI	L	15312	15735	1	16276	RM	Terminal	16275	11
W	N_G09	VIII	R	309963	317992	306069	318244	RM	Interstitial	12175	6
W	N_G09	VIII	R	380512	531108	378799	562643	RM	Terminal	183845	466
W	N_G09	XII	L	100126	100150	99897	100203	BY	Interstitial	307	2
W	N_G09	XII	R	490736	1059203	470491	1078177	BY	Terminal	607687	2195
W	N_G09	XIV	L	249918	255215	248743	255272	BY	Interstitial	6530	18
W	N_G09	XV	L	24640	24640	24524	24990	RM	Interstitial	467	1
W	N_G09	XV	R	373468	376289	373115	376432	RM	Interstitial	3318	21
W	N_G09	XV	R	497661	497661	497027	497709	BY	Interstitial	683	1
W	N_G10	II	L	47104	50915	44175	51342	BY	Interstitial	7168	3
W	N_G10	III	R	147975	147986	146496	153063	BY	Interstitial	6568	2
W	N_G10	IV	R	471061	471061	469252	476067	RM	Interstitial	6816	1
W	N_G10	V	R	539207	550381	539130	550473	BY	Interstitial	11344	65
W	N_G10	VII	L	383573	389105	382545	389320	BY	Interstitial	6776	4
W	N_G10	VII	R	668528	1075964	666762	1090940	BY	Terminal	424179	1318
W	N_G10	X	L	298682	298682	298329	299653	BY	Interstitial	1325	1
W	N_G10	XII	R	491704	1059203	476061	1078177	RM	Terminal	602117	1822
W	N_G10	XIII	R	433701	916916	426900	924431	BY	Terminal	497531	986
W	N_G10	XIV	L	26681	26681	26653	26731	BY	Interstitial	79	1
W	N_G10	XV	R	1073345	1074287	1072358	1074933	BY	Interstitial	2576	13
W	N_G10	XVI	L	21970	22059	19722	24081	BY	Interstitial	4360	2
W	N_F01	IV	R	638634	639037	634083	642140	RM	Interstitial	8058	2
W	N_F01	VII	L	385041	396269	384640	396421	BY	Interstitial	11781	29
W	N_F01	XII	R	490736	1064439	468467	1078177	RM	Terminal	609711	2199
W	N_F01	XIII	R	420098	916916	418811	924431	RM	Terminal	505621	999
W	N_F02	VI	L	15641	15641	15532	15650	BY	Interstitial	119	1
W	N_F02	VII	L	9795	9800	9758	9829	RM	Interstitial	72	2
W	N_F02	VIII	R	525401	525401	524924	525794	BY	Interstitial	871	1
W	N_F02	XIII	R	430829	430829	430385	431258	BY	Interstitial	874	1
W	N_F02	XIII	R	448734	448909	448645	448955	BY	Interstitial	311	5
W	N_F02	XIII	R	466416	466416	466018	468039	BY	Interstitial	2022	1
W	N_F02	XIII	R	503212	503212	503000	503247	BY	Interstitial	248	1
W	N_F02	XIII	R	552041	562796	550520	563364	BY	Interstitial	12844	25
W	N_F02	XIII	R	592658	592658	592429	594177	BY	Interstitial	1749	1
W	N_F02	XIII	R	612355	612355	608917	612802	BY	Interstitial	3886	1
W	N_F02	XIII	R	651340	651579	650574	651927	BY	Interstitial	1354	2
W	N_F02	XIII	R	667766	667766	667645	670870	BY	Interstitial	3226	1
W	N_F02	XIII	R	740218	740218	739001	740581	BY	Interstitial	1581	1
W	N_F02	XIII	R	904920	904920	904856	905002	BY	Interstitial	147	1
W	N_F03	IV	R	1372366	1372366	1372114	1372393	BY	Interstitial	280	1
W	N_F03	IV	R	1447297	1447313	1447264	1447345	BY	Interstitial	82	2
W	N_F03	IV	R	1469246	1469271	1469204	1469385	BY	Interstitial	182	2
W	N_F03	IX	L	54404	54404	54185	54441	RM	Interstitial	257	1
W	N_F03	IX	L	68814	68814	68801	68923	RM	Interstitial	123	1
W	N_F03	IX	L	83571	83571	83338	83597	RM	Interstitial	260	1
W	N_F03	IX	L	154922	154922	154829	154977	RM	Interstitial	149	1
W	N_F03	XII	R	1059640	1059640	1059422	1062039	BY	Interstitial	2618	1
W	N_F03	XIII	L	78923	78923	78881	79090	BY	Interstitial	210	1
W	N_F05	IV	R	1188878	1523171	1188147	1523227	BY	Interstitial	335080	932
W	N_F05	V	R	207328	207328	207325	207395	BY	Interstitial	71	1
W	N_F05	VIII	L	59106	59575	58920	59687	BY	Interstitial	768	3
W	N_F05	XI	L	251928	260406	251839	260592	BY	Interstitial	8754	47
W	N_F05	XI	L	328028	341753	325524	343000	RM	Interstitial	17476	10
W	N_F05	XII	R	490822	1059640	468510	1078177	BY	Terminal	609668	2286
W	N_F05	XIII	L	13364	209233	1	209477	RM	Terminal	209477	718
W	N_F05	XV	R	879343	1078198	877855	1091291	RM	Terminal	213437	292
W	N_F05	XVI	R	850437	864677	845440	867200	RM	Interstitial	21761	8
W	N_F06	I	R	12964	203461	1	205319	BY	Terminal	205319	935
W	N_F06	V	R	394911	566784	394634	576874	RM	Terminal	182241	583
W	N_F06	VIII	R	529025	531108	528626	562643	BY	Terminal	34018	3
W	N_F06	XII	L	19941	19941	19915	19979	RM	Interstitial	65	1
W	N_F06	XII	R	490736	1064439	468330	1078177	RM	Terminal	609848	1550
W	N_F07	I	R	207179	207179	205320	230218	RM	Terminal	24899	1
W	N_F07	IX	L	19592	143302	1	144000	BY	Terminal	144000	681
W	N_F07	XII	R	679403	681851	679110	682049	BY	Interstitial	2940	13
W	N_F07	XV	L	12243	25443	12222	26478	BY	Interstitial	14257	109
W	N_F08	VII	R	699091	699091	698460	700954	RM	Interstitial	2495	1
W	N_F08	XIII	R	600819	601971	600277	602026	RM	Interstitial	1750	3
W	N_F08	XVI	R	812990	850488	808709	856771	RM	Interstitial	48063	20
W	N_F09	XII	R	203413	203413	201939	205375	RM	Interstitial	3437	1
W	N_F09	XII	R	491056	1059640	468627	1078177	BY	Terminal	609550	1574
W	N_F10	III	L	14069	54721	1	57372	BY	Terminal	57372	10
W	N_F10	VII	L	9188	386608	1	387292	BY	Terminal	387292	1221
W	N_F10	VII	L	408003	410531	403770	410995	RM	Interstitial	7226	8
W	N_F10	VII	R	1083197	1083201	1083102	1090940	BY	Terminal	7839	2
W	N_F10	VIII	R	212243	212243	211897	215215	RM	Interstitial	3319	1
W	N_F10	XI	L	411183	411183	411151	411266	BY	Interstitial	116	1
W	N_F10	XIII	L	190786	196123	187451	199302	RM	Interstitial	11852	19
W	N_F10	XIV	L	15990	473648	13082	476174	BY	Interstitial	463092	855
W	N_F10	XVI	L	97582	97582	97294	97607	BY	Interstitial	314	1
W	N_F11	II	R	504833	799317	504724	800787	BY	Interstitial	296063	428
W	N_F11	III	R	158141	306561	153064	316620	RM	Terminal	163557	85
W	N_F11	IV	R	929900	1523171	800662	1523225	BY	Interstitial	722564	867
W	N_F11	V	L	22625	22635	22407	22913	BY	Interstitial	507	2
W	N_F11	VI	L	15201	29907	13670	30046	BY	Interstitial	16377	163
W	N_F11	VIII	R	133140	133140	133064	133648	BY	Interstitial	585	1
W	N_F11	X	L	24374	390902	1	391279	BY	Terminal	391278	1405
W	N_F11	XII	R	275969	278491	275628	278675	RM	Interstitial	3048	10
W	N_F11	XIV	L	199105	202414	197436	202726	BY	Interstitial	5291	4
W	N_F11	XIV	R	773949	773949	773877	774199	BY	Interstitial	323	1
W	N_F11	XV	R	655136	655136	650732	656939	BY	Interstitial	6208	1
W	N_F11	XV	R	676340	1078198	667542	1091291	RM	Terminal	423750	536
W	N_F11	XVI	L	26397	458635	24228	460339	BY	Interstitial	436112	682
W	N_F11	XVI	L	473286	473286	473090	474384	RM	Interstitial	1295	1
W	N_F12	IV	R	1257382	1259337	1256795	1259653	BY	Interstitial	2859	3
W	N_F12	VIII	R	133140	133140	133064	133648	BY	Interstitial	585	1
W	N_H01	VIII	L	93968	93968	93869	94149	RM	Interstitial	281	1
W	N_H01	VIII	R	164807	531108	164594	562643	RM	Terminal	398050	767
W	N_H01	XV	R	1011045	1011045	1009776	1014910	RM	Interstitial	5135	1
W	N_H02	XIII	R	634784	916916	632645	924431	BY	Terminal	291787	567
W	N_H02	XV	R	562688	563945	562291	565187	BY	Interstitial	2897	3
W	N_H02	XV	R	748650	748737	748101	749940	RM	Interstitial	1840	3
W	N_H02	XV	R	1073345	1074287	1072358	1074933	BY	Interstitial	2576	15
W	N_H02	XVI	L	21970	22059	19722	24227	BY	Interstitial	4506	2
W	N_H03	III	L	64304	64304	62164	68544	RM	Interstitial	6381	1
W	N_H03	VI	L	12139	44192	1	44469	RM	Terminal	44469	264
W	N_H03	VII	R	970290	970290	969888	970780	BY	Interstitial	893	1
W	N_H03	XII	R	525196	1059640	524071	1078177	BY	Terminal	554107	1431
W	N_H03	XIV	R	713668	732035	712063	732444	BY	Interstitial	20381	38
W	N_H04	I	L	127853	129517	124116	129885	RM	Interstitial	5770	5
W	N_H04	IV	R	1515946	1515946	1515905	1515950	BY	Interstitial	46	1
W	N_H04	VII	L	125604	127350	125559	127583	BY	Interstitial	2025	20
W	N_H04	VII	R	921308	921308	921148	922391	RM	Interstitial	1244	1
W	N_H04	VIII	R	142368	145315	141217	147195	BY	Interstitial	5979	3
W	N_H04	XII	R	717897	1064439	717375	1078177	RM	Terminal	360803	1367
W	N_H04	XIII	R	620255	916916	617905	924431	BY	Terminal	306527	542
W	N_H04	XV	L	168455	168455	168442	168506	RM	Interstitial	65	1
W	N_H04	XV	R	459560	1075610	459347	1091291	RM	Terminal	631945	1096
W	N_H04	XVI	L	17345	152472	1	154052	RM	Terminal	154052	314
W	N_H04	XVI	L	214724	229981	214541	230333	BY	Interstitial	15792	13
W	N_H04	XVI	L	484285	485873	484123	485941	BY	Interstitial	1819	12
W	N_H05	I	L	12964	51095	1	51207	RM	Terminal	51207	274
W	N_H05	III	L	14069	64304	1	68544	BY	Terminal	68544	12
W	N_H05	V	R	173645	173645	172176	173883	RM	Interstitial	1708	1
W	N_H05	VII	R	677969	677969	675332	678198	BY	Interstitial	2867	1
W	N_H05	VIII	R	477804	484694	476192	485196	RM	Interstitial	9004	13
W	N_H05	XI	R	552591	644791	552242	666816	BY	Terminal	114575	439
W	N_H05	XII	R	505154	511773	504470	512386	RM	Interstitial	7917	3
W	N_H05	XIII	L	42127	65795	41589	66448	RM	Interstitial	24860	115
W	N_H05	XIV	L	10105	300265	1	300665	BY	Terminal	300664	720
W	N_H05	XVI	R	875493	881962	875245	883970	BY	Interstitial	8726	5
W	N_H06	III	L	14069	99195	1	100395	RM	Terminal	100394	30
W	N_H06	IV	R	588381	1523171	581880	1531933	BY	Terminal	950054	1063
W	N_H06	IX	L	25228	36687	22861	37160	BY	Interstitial	14300	147
W	N_H06	IX	L	314400	319670	313120	320139	BY	Interstitial	7020	6
W	N_H06	XII	L	89774	93274	89453	93307	RM	Interstitial	3855	32
W	N_H06	XIV	L	175169	215462	173133	216054	BY	Interstitial	42922	121
W	N_H06	XIV	L	625861	625861	624633	627288	BY	Interstitial	2656	1
W	N_H07	V	R	421695	422183	421462	422371	BY	Interstitial	910	3
W	N_H07	VI	L	41032	44754	40937	44758	BY	Interstitial	3822	32
W	N_H07	VIII	L	93968	93968	93959	94149	RM	Interstitial	191	1
W	N_H07	XII	R	334170	345678	333368	351557	BY	Interstitial	18190	7
W	N_H07	XIII	R	279388	279667	279246	281098	RM	Interstitial	1853	3
W	N_H07	XVI	R	825433	932542	824379	932698	BY	Interstitial	108319	144
W	N_H08	III	L	14069	64304	1	68544	RM	Terminal	68544	12
W	N_H08	VII	R	1083197	1083197	1083102	1090940	BY	Terminal	7839	1
W	N_H08	XII	L	13808	13808	1	14062	RM	Terminal	14062	1
W	N_H08	XV	R	585188	587460	584000	588196	BY	Interstitial	4197	4
W	N_H08	XVI	R	838833	838833	837603	839000	RM	Interstitial	1398	1
W	N_H09	II	L	68834	68834	68405	70748	RM	Interstitial	2344	1
W	N_H09	IV	R	1004080	1523171	1001354	1523225	BY	Interstitial	521872	840
W	N_H09	V	R	332072	566784	332025	576874	RM	Terminal	244850	669
W	N_H09	VII	L	179910	180027	179210	180516	BY	Interstitial	1307	2
W	N_H09	VII	R	1082905	1082906	1082862	1082938	BY	Interstitial	77	2
W	N_H09	XIII	R	275831	275836	275811	275863	BY	Interstitial	53	2
W	N_H09	XIII	R	387573	387573	387374	387596	RM	Interstitial	223	1
W	N_H09	XV	R	494571	563945	493207	567511	RM	Interstitial	74305	51
W	N_H09	XV	R	711533	711533	711070	711873	BY	Interstitial	804	1
W	N_H09	XV	R	741440	1078198	739215	1091291	RM	Terminal	352077	523
W	N_H09	XVI	L	15039	432881	1	438392	RM	Terminal	438392	618
W	N_H10	III	R	14069	306561	1	316620	RM	Terminal	316619	107
W	N_H10	IV	R	961077	962572	958906	962775	RM	Interstitial	3870	7
W	N_H10	IV	R	1227990	1227990	1227217	1231663	RM	Interstitial	4447	1
W	N_H10	IV	R	1280606	1286166	1280259	1288119	RM	Interstitial	7861	9
W	N_H10	VI	L	100558	100566	100555	100599	RM	Interstitial	45	4
W	N_H10	VII	R	925457	947600	924467	947872	RM	Interstitial	23406	51
W	N_H10	VII	R	1083197	1083197	1083102	1090940	BY	Terminal	7839	1
W	N_H10	VIII	L	93968	93968	93959	94149	RM	Interstitial	191	1
W	N_H10	XVI	R	703512	704396	701996	705977	RM	Interstitial	3982	2
W	N_H10	XVI	R	803590	823324	801128	824378	RM	Interstitial	23250	9
C	H_A01	I	R	187557	187557	187492	187645	RM	Interstitial	154	1
C	H_A01	VII	L	31914	37288	30719	40297	BY	Interstitial	9579	7
C	H_A01	VII	R	870103	870103	870079	870161	BY	Interstitial	83	1
C	H_A01	VII	R	920060	920060	919998	920091	RM	Interstitial	94	1
C	H_A01	XII	L	103751	103751	103726	103818	RM	Interstitial	93	1
C	H_A01	XV	R	1073448	1074287	1072409	1074933	BY	Interstitial	2525	4
C	H_A01	XVI	L	408842	409773	408745	414114	RM	Interstitial	5370	2
C	H_A02	XIV	L	412585	412587	412505	412661	RM	Interstitial	157	3
C	H_A02	XIV	R	652238	663083	651024	664059	BY	Interstitial	13036	15
C	H_A02	XIV	R	686681	689310	684665	689433	BY	Interstitial	4769	10
C	H_A02	XV	R	848780	848780	848719	848834	RM	Interstitial	116	1
C	H_A03	I	R	184083	184083	183982	184169	BY	Interstitial	188	1
C	H_A03	II	R	716927	799317	713518	802329	BY	Interstitial	88812	44
C	H_A03	IV	R	1151028	1523192	988431	1531933	BY	Terminal	543503	540
C	H_A03	V	R	563642	563642	563625	563698	BY	Interstitial	74	1
C	H_A03	VII	R	910992	934700	910782	934809	RM	Interstitial	24027	33
C	H_A03	VIII	L	92971	92971	92891	92992	RM	Interstitial	102	1
C	H_A03	X	R	627062	627062	627004	627097	BY	Interstitial	94	1
C	H_A03	X	R	646356	656567	646187	657138	BY	Interstitial	10951	16
C	H_A03	XI	R	559636	560783	559522	561370	RM	Interstitial	1849	6
C	H_A03	XII	R	680974	680974	680737	681035	BY	Interstitial	299	1
C	H_A03	XIV	L	582958	582958	582902	583020	BY	Interstitial	119	1
C	H_A04	III	R	249898	250855	249224	251491	BY	Interstitial	2268	3
C	H_A04	V	R	207464	207464	207393	207489	BY	Interstitial	97	1
C	H_A04	V	R	420990	420990	420793	421014	BY	Interstitial	222	1
C	H_A04	VI	L	58170	60234	57815	60671	BY	Interstitial	2857	12
C	H_A04	VII	R	893319	893319	893187	893426	BY	Interstitial	240	1
C	H_A04	X	L	85506	85506	85385	85556	RM	Interstitial	172	1
C	H_A04	XI	L	227403	227408	227363	227516	RM	Interstitial	154	3
C	H_A04	XI	R	570835	577440	570594	577604	RM	Interstitial	7011	45
C	H_A04	XIV	L	561317	561322	561249	561342	BY	Interstitial	94	2
C	H_A04	XIV	R	752615	752615	752351	752631	BY	Interstitial	281	1
C	H_A04	XV	L	31369	123705	30854	124636	BY	Interstitial	93783	520
C	H_A05	IV	L	62726	65456	59408	65673	RM	Interstitial	6266	9
C	H_A05	VII	L	383573	383573	381971	383905	BY	Interstitial	1935	1
C	H_A05	X	L	417470	417470	417449	417600	BY	Interstitial	152	1
C	H_A05	XI	L	174509	187243	174258	187899	BY	Interstitial	13641	49
C	H_A05	XII	R	190353	200465	189531	201938	BY	Interstitial	12408	9
C	H_A05	XII	R	788536	793723	787788	793759	RM	Interstitial	5971	49
C	H_A05	XIII	R	914575	916916	914359	924431	BY	Terminal	10073	5
C	H_A05	XV	R	656264	656264	650968	657503	RM	Interstitial	6536	1
C	H_A05	XV	R	1073877	1074287	1072624	1074364	BY	Interstitial	1741	2
C	H_A06	VI	R	205133	205133	205014	205535	BY	Interstitial	522	1
C	H_A06	XII	R	585709	1059640	584421	1078177	BY	Terminal	493757	944
C	H_A06	XV	R	695231	1075610	693792	1076903	RM	Interstitial	383111	357
C	H_A06	XVI	L	289247	291046	286966	293226	RM	Interstitial	6261	2
C	H_A07	IV	L	37106	308154	1	330586	RM	Terminal	330586	178
C	H_A07	IV	R	1071689	1071771	1068959	1081502	RM	Interstitial	12544	2
C	H_A07	VII	L	106214	110083	106141	110300	RM	Interstitial	4160	25
C	H_A07	VII	R	925457	1075964	924467	1079369	BY	Interstitial	154902	468
C	H_A07	XI	R	521128	544019	520881	544299	BY	Interstitial	23419	68
C	H_A07	XII	R	890548	890548	890450	890775	RM	Interstitial	326	1
C	H_A07	XII	R	1032807	1033418	1032626	1033590	RM	Interstitial	965	5
C	H_A08	VII	R	878834	888123	878649	888868	RM	Interstitial	10220	72
C	H_A08	VII	R	927609	1075964	927475	1090940	BY	Terminal	163465	609
C	H_A08	XIII	R	908185	908185	908116	908545	BY	Interstitial	430	1
C	H_A08	XV	R	567085	1075610	565672	1076903	RM	Interstitial	511231	742
C	H_A09	II	R	624762	624762	624489	624982	BY	Interstitial	494	1
C	H_A09	IV	L	40439	171294	1	172691	BY	Terminal	172691	84
C	H_A09	IV	L	185567	193723	183793	195264	RM	Interstitial	11472	5
C	H_A09	IV	R	1052478	1523096	973632	1531933	RM	Terminal	558302	488
C	H_A09	V	R	7546	566768	1	576874	RM	Terminal	576873	792
C	H_A09	X	R	640468	647222	639865	647826	BY	Interstitial	7961	13
C	H_A09	XII	L	14318	135855	1	138425	BY	Terminal	138425	216
C	H_A09	XII	R	857630	862720	855367	863203	RM	Interstitial	7837	7
C	H_A09	XIII	R	517277	517277	511189	518480	BY	Interstitial	7292	1
C	H_A09	XIII	R	545520	545520	532602	546528	BY	Interstitial	13927	1
C	H_A09	XV	R	564258	564258	561606	565538	RM	Interstitial	3933	1
C	H_A09	XV	R	822096	1075610	821927	1076903	RM	Interstitial	254977	197
C	H_A10	I	R	198533	198533	198495	198546	BY	Interstitial	52	1
C	H_A10	X	R	466454	466456	466047	466732	BY	Interstitial	686	2
C	H_A10	XIII	L	65795	65881	65513	66491	BY	Interstitial	979	2
C	H_A10	XIII	R	751130	751466	749846	753029	BY	Interstitial	3184	2
C	H_A10	XIV	L	15990	619281	1	619501	BY	Terminal	619501	1235
C	H_A10	XV	R	562688	562688	558382	563129	BY	Interstitial	4748	1
C	H_A10	XVI	L	194152	206288	192742	206825	BY	Interstitial	14084	17
C	H_A10	XVI	L	446756	446756	446607	447024	RM	Interstitial	418	1
C	H_A11	IV	R	1267950	1267950	1267866	1267969	BY	Interstitial	104	1
C	H_A11	VI	R	205133	205133	205014	205540	BY	Interstitial	527	1
C	H_A11	VI	R	219079	261981	216665	270161	RM	Terminal	53497	143
C	H_A11	VII	L	11076	11076	10837	11112	RM	Interstitial	276	1
C	H_A11	VIII	R	230614	230614	229364	232461	RM	Interstitial	3098	1
C	H_A11	IX	L	66681	68247	66399	68281	BY	Interstitial	1883	21
C	H_A11	XII	R	370156	1059203	367663	1078177	RM	Terminal	710514	1269
C	H_A11	XIII	L	191863	191863	191850	191986	BY	Interstitial	137	1
C	H_A11	XIII	L	251233	251274	250355	251408	RM	Interstitial	1054	2
C	H_A11	XIV	L	15990	163967	13048	164555	BY	Interstitial	151507	444
C	H_A11	XIV	L	192641	226779	192279	228334	BY	Interstitial	36056	68
C	H_A11	XV	R	883966	1075610	883669	1076903	BY	Interstitial	193234	241
C	H_A11	XVI	L	16662	17412	1	19690	BY	Terminal	19690	8
C	H_A12	V	R	197322	566768	197234	576874	BY	Terminal	379641	1146
C	H_A12	VI	R	235072	236578	234993	236859	BY	Interstitial	1867	9
C	H_A12	VII	L	9188	37288	1	40297	BY	Terminal	40297	368
C	H_A12	X	R	557799	574799	557083	575299	RM	Interstitial	18217	42
C	H_A12	XIV	L	26783	26783	26726	26867	BY	Interstitial	142	1
C	H_A12	XVI	R	850437	850488	845440	856771	RM	Interstitial	11332	3
C	H_A12	XVI	R	873367	881962	872853	883970	RM	Interstitial	11117	9
C	H_B01	IV	R	621613	621613	617702	622627	RM	Interstitial	4926	1
C	H_B01	V	R	389531	389845	388613	390140	BY	Interstitial	1528	4
C	H_B01	VIII	R	510388	511866	508792	512248	RM	Interstitial	3457	3
C	H_B01	IX	L	83061	84138	82981	84416	BY	Interstitial	1436	11
C	H_B02	IV	L	284746	305680	283356	306533	BY	Interstitial	23178	22
C	H_B02	VII	L	355088	355088	354993	355189	BY	Interstitial	197	1
C	H_B02	VIII	L	93832	93908	93801	94119	RM	Interstitial	319	12
C	H_B02	IX	L	33484	33485	33467	33503	RM	Interstitial	37	2
C	H_B02	X	L	183738	189443	182476	189761	BY	Interstitial	7286	22
C	H_B02	XII	L	13808	13808	1	14062	RM	Terminal	14062	1
C	H_B02	XII	R	491056	1064439	470651	1078177	BY	Terminal	607527	1845
C	H_B02	XIII	L	226024	238422	225913	238989	BY	Interstitial	13077	72
C	H_B02	XIII	R	394731	916916	394160	924431	RM	Terminal	530272	1097
C	H_B02	XIV	L	604247	604247	604045	604562	RM	Interstitial	518	1
C	H_B02	XV	L	215715	221075	215445	221967	BY	Interstitial	6522	13
C	H_B03	VI	L	105370	105822	104879	106916	BY	Interstitial	2038	3
C	H_B03	VII	L	154206	154421	151976	155238	BY	Interstitial	3263	2
C	H_B03	VII	L	179910	180027	179210	180516	RM	Interstitial	1307	2
C	H_B03	VII	R	507086	1075964	506673	1079482	RM	Interstitial	572810	1512
C	H_B03	XII	R	490487	1064439	475452	1078177	BY	Terminal	602726	2042
C	H_B04	II	R	498674	507491	494647	507937	RM	Interstitial	13291	27
C	H_B04	II	R	768196	799317	767943	802329	BY	Interstitial	34387	22
C	H_B04	IV	R	1522501	1522501	1522462	1522546	RM	Interstitial	85	1
C	H_B04	VII	R	865950	868670	865789	868851	RM	Interstitial	3063	11
C	H_B04	XIV	L	469224	469224	468856	469762	RM	Interstitial	907	1
C	H_B04	XVI	L	325850	325850	321961	326402	RM	Interstitial	4442	1
C	H_B05	I	R	187515	187530	187471	187545	RM	Interstitial	75	3
C	H_B05	IV	R	1331502	1523284	1327639	1531933	RM	Terminal	204294	683
C	H_B05	V	L	7546	38956	1	39096	RM	Terminal	39095	178
C	H_B05	VII	L	396062	396092	395986	396130	RM	Interstitial	145	2
C	H_B05	IX	L	69699	69699	69668	69727	RM	Interstitial	60	1
C	H_B05	X	L	142900	146902	142770	147481	RM	Interstitial	4712	6
C	H_B05	XIV	L	10105	299515	1	301710	RM	Terminal	301709	587
C	H_B05	XIV	R	773730	774183	772992	774316	BY	Interstitial	1324	2
C	H_B05	XV	L	25917	25917	25680	27241	RM	Interstitial	1562	1
C	H_B06	III	L	60024	60024	57373	62163	RM	Interstitial	4791	1
C	H_B06	VII	R	794286	798399	794164	798821	BY	Interstitial	4658	30
C	H_B06	VII	R	827191	1075964	825573	1079369	BY	Interstitial	253797	1101
C	H_B06	VIII	L	37489	38733	37147	38985	RM	Interstitial	1839	5
C	H_B06	VIII	L	93961	93962	93909	94146	RM	Interstitial	238	2
C	H_B06	XIV	R	705005	705870	704627	706198	BY	Interstitial	1572	9
C	H_B07	VII	R	647344	1075964	646419	1079369	BY	Interstitial	432951	1355
C	H_B07	VIII	L	93629	93629	93443	93646	RM	Interstitial	204	1
C	H_B07	IX	L	33485	33485	33467	33541	RM	Interstitial	75	1
C	H_B07	X	R	450386	729142	450228	745751	RM	Terminal	295524	1010
C	H_B07	XI	L	431261	435648	431117	437051	BY	Interstitial	5935	27
C	H_B07	XII	R	196147	198638	195307	199225	BY	Interstitial	3919	9
C	H_B07	XIV	L	431063	442736	429171	444250	BY	Interstitial	15079	12
C	H_B07	XIV	L	612523	612847	612017	613057	RM	Interstitial	1041	2
C	H_B08	I	L	99471	99471	96972	103504	RM	Interstitial	6533	1
C	H_B08	II	R	500498	503310	500387	503962	BY	Interstitial	3576	15
C	H_B08	III	L	64304	94573	62164	94821	RM	Interstitial	32658	13
C	H_B08	IV	L	19638	185746	1	186293	BY	Terminal	186293	289
C	H_B08	IX	L	331927	342479	331656	345565	BY	Interstitial	13910	78
C	H_B08	X	L	134085	134085	134025	134298	RM	Interstitial	274	1
C	H_B08	XII	R	1051794	1064439	1051619	1078177	BY	Terminal	26559	67
C	H_B08	XV	L	159655	165055	159512	165093	BY	Interstitial	5582	46
C	H_B08	XV	R	637584	1075610	636741	1091291	RM	Terminal	454551	822
C	H_B08	XVI	L	532319	532319	531756	532802	BY	Interstitial	1047	1
C	H_B09	II	R	693069	700423	692510	702764	RM	Interstitial	10255	16
C	H_B09	IV	L	305680	313108	305179	319648	BY	Interstitial	14470	9
C	H_B09	IV	R	1152671	1523284	1152386	1531933	RM	Terminal	379548	1049
C	H_B09	V	R	450386	491806	446477	495169	RM	Interstitial	48693	94
C	H_B09	VII	R	932243	1083007	931676	1090940	RM	Terminal	159265	650
C	H_B09	VIII	L	93624	93624	93441	93687	RM	Interstitial	247	1
C	H_B09	X	L	24857	24857	24848	24882	BY	Interstitial	35	1
C	H_B09	XII	R	490487	622344	475496	622656	BY	Interstitial	147161	295
C	H_B09	XIII	L	9746	29994	9029	30410	RM	Interstitial	21382	23
C	H_B09	XIII	R	727646	740218	727558	740581	BY	Interstitial	13024	15
C	H_B10	II	L	205343	205343	205169	205616	RM	Interstitial	448	1
C	H_B10	II	R	295710	295912	294273	297026	BY	Interstitial	2754	2
C	H_B10	IV	L	246448	256413	244723	257198	BY	Interstitial	12476	14
C	H_B10	IV	R	734411	740275	734037	741005	BY	Interstitial	6969	4
C	H_B10	VII	R	983018	1083007	981351	1090940	RM	Terminal	109590	461
C	H_B10	VIII	L	12605	21911	1	22884	BY	Terminal	22884	71
C	H_B10	IX	L	69699	85309	69668	85494	BY	Interstitial	15826	89
C	H_B10	X	L	24374	252640	1	254837	RM	Terminal	254836	1137
C	H_B10	X	L	356479	362316	355461	362576	BY	Interstitial	7116	38
C	H_B10	XVI	L	436358	436359	436258	440081	BY	Interstitial	3824	2
C	H_B10	XVI	R	691472	691472	690499	692993	RM	Interstitial	2495	1
C	H_B11	III	R	278791	278791	272531	281766	BY	Interstitial	9236	1
C	H_B11	VII	L	9188	46545	1	46589	BY	Terminal	46588	383
C	H_B11	IX	L	308815	308908	307669	309533	RM	Interstitial	1865	3
C	H_B11	XIII	R	618430	916916	616992	924431	RM	Terminal	307440	625
C	H_B11	XIV	L	437955	442736	436231	444250	BY	Interstitial	8020	10
C	H_B11	XV	L	165453	165456	165406	165506	RM	Interstitial	101	2
C	H_B11	XVI	R	738117	932542	737953	933717	BY	Interstitial	195764	251
C	H_C01	V	R	470796	566784	470100	576874	RM	Terminal	106775	500
C	H_C01	VI	L	14614	14614	13377	14907	RM	Interstitial	1531	1
C	H_C01	XII	R	490736	1059640	469552	1078177	BY	Terminal	608626	1238
C	H_C01	XIV	L	15990	604247	1	604562	RM	Terminal	604561	1304
C	H_C01	XVI	L	40390	47416	39391	49422	RM	Interstitial	10032	9
C	H_C01	XVI	R	920178	920178	920115	920184	BY	Interstitial	70	1
C	H_C02	V	L	14408	14482	14292	14496	BY	Interstitial	205	4
C	H_C02	VI	L	14614	14615	13377	15137	RM	Interstitial	1761	2
C	H_C02	VII	L	9188	13749	1	14242	RM	Terminal	14242	126
C	H_C02	XII	R	1059640	1059640	1059422	1078177	RM	Terminal	18756	1
C	H_C02	XIV	L	15990	619723	1	621563	BY	Terminal	621563	1413
C	H_C02	XV	L	22358	22358	22173	23498	RM	Interstitial	1326	1
C	H_C03	II	R	558881	558881	557884	558940	RM	Interstitial	1057	1
C	H_C03	II	R	590853	608320	589611	610447	RM	Interstitial	20837	17
C	H_C03	IV	L	19638	52141	1	54114	RM	Terminal	54114	11
C	H_C03	V	R	566784	566784	566755	576874	RM	Terminal	10120	1
C	H_C03	VII	L	10597	10597	10571	10852	BY	Interstitial	282	1
C	H_C03	VII	L	76490	76490	76369	76576	BY	Interstitial	208	1
C	H_C03	VII	L	205559	205559	205112	205694	BY	Interstitial	583	1
C	H_C03	VII	L	339606	340285	338032	342296	BY	Interstitial	4265	2
C	H_C03	VII	L	442339	442339	441516	442636	BY	Interstitial	1121	1
C	H_C03	VII	R	553967	553967	553923	554398	BY	Interstitial	476	1
C	H_C03	VII	R	1007125	1007125	1006920	1007198	BY	Interstitial	279	1
C	H_C03	IX	R	26294	390679	1	410751	RM	Terminal	410751	764
C	H_C03	XII	R	277652	277652	277613	278056	BY	Interstitial	444	1
C	H_C03	XII	R	721983	721984	721620	722163	BY	Interstitial	544	2
C	H_C03	XII	R	920406	920406	920298	920467	BY	Interstitial	170	1
C	H_C03	XIII	L	87448	87448	87114	87776	RM	Interstitial	663	1
C	H_C03	XIV	L	78487	86790	78006	86861	RM	Interstitial	8855	4
C	H_C03	XIV	L	206968	206968	206944	207003	RM	Interstitial	60	1
C	H_C03	XIV	R	773751	773751	773741	773966	BY	Interstitial	226	1
C	H_C03	XV	L	18250	18250	17068	18746	RM	Interstitial	1679	1
C	H_C03	XV	L	90328	90328	90280	90396	RM	Interstitial	117	1
C	H_C03	XV	R	515935	515935	515858	515994	RM	Interstitial	137	1
C	H_C03	XV	R	527323	527323	527170	527409	RM	Interstitial	240	1
C	H_C03	XV	R	1049615	1075610	1047390	1077026	BY	Interstitial	29636	38
C	H_C03	XVI	L	35776	41286	32763	42336	RM	Interstitial	9574	7
C	H_C03	XVI	L	138673	138673	137317	141961	BY	Interstitial	4645	1
C	H_C03	XVI	L	426991	426991	426748	427032	BY	Interstitial	285	1
C	H_C03	XVI	R	638064	638064	636931	638274	BY	Interstitial	1344	1
C	H_C04	I	R	183650	183650	183376	183725	RM	Interstitial	350	1
C	H_C04	V	L	7546	64504	1	66602	BY	Terminal	66601	342
C	H_C04	VI	L	14614	14615	1	14838	RM	Terminal	14838	2
C	H_C04	VII	R	1082775	1082972	1082113	1090940	BY	Terminal	8828	7
C	H_C04	XI	R	585038	592616	582941	593400	RM	Interstitial	10460	53
C	H_C04	XIV	R	752635	752635	752625	752641	BY	Interstitial	17	1
C	H_C04	XVI	L	389817	389817	388533	390701	RM	Interstitial	2169	1
C	H_C05	V	L	22625	22625	22288	22908	BY	Interstitial	621	1
C	H_C05	VI	L	14614	14615	1	14907	RM	Terminal	14907	2
C	H_C05	VII	R	874582	885746	874194	885807	BY	Interstitial	11614	93
C	H_C05	VII	R	1042694	1042694	1042375	1044500	RM	Interstitial	2126	1
C	H_C05	X	L	378185	378185	378158	378218	RM	Interstitial	61	1
C	H_C05	XI	L	7552	206732	1	206918	RM	Terminal	206918	1009
C	H_C05	XII	R	289538	289538	289467	289582	RM	Interstitial	116	1
C	H_C05	XII	R	490994	1059203	475750	1078177	RM	Terminal	602428	1632
C	H_C05	XV	R	551813	567267	549025	567986	BY	Interstitial	18962	9
C	H_C05	XVI	L	26397	334207	21543	334350	BY	Interstitial	312807	571
C	H_C06	II	L	107123	107123	100538	107787	BY	Interstitial	7250	1
C	H_C06	VII	L	228148	228148	227150	228755	RM	Interstitial	1606	1
C	H_C06	IX	L	34809	40953	34449	41087	BY	Interstitial	6639	58
C	H_C06	XII	R	657536	1059611	650809	1078177	RM	Terminal	427369	763
C	H_C06	XIV	L	15990	287504	1	290958	BY	Terminal	290958	528
C	H_C06	XV	L	25318	25318	24987	25617	RM	Interstitial	631	1
C	H_C06	XV	L	173127	173127	173120	173147	RM	Interstitial	28	1
C	H_C06	XV	R	796798	1075610	721563	1077026	BY	Interstitial	355463	252
C	H_C06	XVI	L	16689	16749	1	19359	BY	Terminal	19359	6
C	H_C07	I	L	27540	27540	27375	27671	BY	Interstitial	297	1
C	H_C07	II	L	164378	164378	164184	164602	RM	Interstitial	419	1
C	H_C07	II	R	680372	680373	679852	680698	RM	Interstitial	847	2
C	H_C07	III	R	158141	166390	153064	170874	RM	Interstitial	17811	6
C	H_C07	V	R	413281	413281	412114	414295	BY	Interstitial	2182	1
C	H_C07	V	R	435863	491806	433659	495169	RM	Interstitial	61511	78
C	H_C07	V	R	566784	566784	566755	576874	RM	Terminal	10120	1
C	H_C07	VIII	L	12605	56867	1	57021	RM	Terminal	57021	167
C	H_C07	XII	R	460505	1059640	450084	1078177	RM	Terminal	628093	1130
C	H_C07	XIII	R	690710	692065	689131	693630	BY	Interstitial	4500	2
C	H_C07	XV	R	656567	1075610	608168	1077026	BY	Interstitial	468858	374
C	H_C07	XVI	L	16662	17474	1	19721	BY	Terminal	19721	9
C	H_C08	II	L	197440	197440	197061	197734	BY	Interstitial	674	1
C	H_C08	III	R	266271	266271	264188	272530	RM	Interstitial	8343	1
C	H_C08	IV	R	1506371	1507082	1506190	1507310	RM	Interstitial	1121	8
C	H_C08	V	L	18949	24754	18793	24811	RM	Interstitial	6019	32
C	H_C08	V	R	243981	566784	243937	576874	RM	Terminal	332938	901
C	H_C08	VIII	L	12605	41934	1	42027	RM	Terminal	42027	119
C	H_C08	VIII	L	93824	93848	93797	94089	RM	Interstitial	293	7
C	H_C08	VIII	R	510388	526188	509823	527432	BY	Interstitial	17610	28
C	H_C08	XII	L	14318	19608	1	19697	BY	Terminal	19697	8
C	H_C08	XII	R	305397	1059203	304889	1078177	BY	Terminal	773289	1126
C	H_C08	XIII	R	842921	864754	841268	866571	BY	Interstitial	25304	79
C	H_C09	V	L	22625	22625	22288	22908	BY	Interstitial	621	1
C	H_C09	VI	L	15641	15641	13890	15651	BY	Interstitial	1762	1
C	H_C09	XII	R	677132	718896	671442	719710	RM	Interstitial	48268	36
C	H_C09	XIV	L	46554	54504	46449	56410	RM	Interstitial	9961	44
C	H_C09	XIV	R	774183	774183	773967	775291	BY	Interstitial	1325	1
C	H_C09	XV	L	14112	14268	14082	14989	RM	Interstitial	908	3
C	H_C09	XV	L	31776	45492	31742	45846	RM	Interstitial	14105	165
C	H_C09	XV	L	226144	226144	224904	227108	RM	Interstitial	2205	1
C	H_C09	XV	R	846553	846553	846537	846575	RM	Interstitial	39	1
C	H_C09	XVI	L	26397	523692	21936	524382	BY	Interstitial	502446	709
C	H_C09	XVI	R	810605	850488	807098	856771	RM	Interstitial	49674	16
C	H_C10	I	L	113132	116327	112937	117835	BY	Interstitial	4899	7
C	H_C10	I	R	196861	207179	196754	230218	RM	Terminal	33465	89
C	H_C10	XI	L	7552	23463	1	23821	RM	Terminal	23821	142
C	H_C10	XV	L	24655	24655	24516	24997	RM	Interstitial	482	1
C	H_C11	II	L	9932	150513	1	151043	BY	Terminal	151042	206
C	H_C11	III	L	14069	64304	1	68544	RM	Terminal	68544	14
C	H_C11	VI	L	14614	15641	13377	15650	RM	Interstitial	2273	4
C	H_C11	X	L	398425	398425	398308	398773	RM	Interstitial	466	1
C	H_C11	XII	L	96040	96040	95931	96095	RM	Interstitial	165	1
C	H_C11	XII	R	490736	1059203	469552	1078177	RM	Terminal	608626	1520
C	H_C11	XIV	L	62869	67383	62169	68575	BY	Interstitial	6407	18
C	H_C11	XIV	L	373134	374054	372755	375183	BY	Interstitial	2429	5
C	H_C11	XVI	L	234100	234100	233971	234106	BY	Interstitial	136	1
C	H_C12	II	L	168036	168036	167967	168048	RM	Interstitial	82	1
C	H_C12	IV	R	1240551	1240551	1240436	1244540	RM	Interstitial	4105	1
C	H_C12	V	R	261193	261193	260852	261245	RM	Interstitial	394	1
C	H_C12	VI	L	14614	15663	1	15674	RM	Terminal	15674	5
C	H_C12	VII	L	98608	98879	98558	98898	BY	Interstitial	341	5
C	H_C12	IX	R	387090	387090	387042	387159	BY	Interstitial	118	1
C	H_C12	XII	R	1059611	1059611	1059407	1078177	BY	Terminal	18771	1
C	H_C12	XIV	L	580534	583620	580270	583774	BY	Interstitial	3505	19
C	H_C12	XV	L	16130	123705	16012	124636	RM	Interstitial	108625	695
C	H_C12	XV	L	140012	140012	139960	140115	BY	Interstitial	156	1
C	H_C12	XV	R	504745	504745	504515	504769	RM	Interstitial	255	1
C	H_D01	I	R	178905	182496	178890	182797	RM	Interstitial	3908	58
C	H_D01	V	R	451448	460028	447109	460344	RM	Interstitial	13236	3
C	H_D01	VII	R	910638	910647	910605	910819	BY	Interstitial	215	2
C	H_D01	VIII	L	12605	51892	1	52830	BY	Terminal	52830	123
C	H_D01	XII	L	26922	31551	26642	33764	BY	Interstitial	7123	25
C	H_D01	XIV	L	17126	23884	16964	23963	RM	Interstitial	6999	66
C	H_D01	XIV	R	728933	776400	728199	784333	RM	Terminal	56134	51
C	H_D02	I	L	93789	93789	92631	94069	RM	Interstitial	1439	1
C	H_D02	I	R	183650	183650	183376	183725	BY	Interstitial	350	1
C	H_D02	I	R	207179	207179	205320	230218	BY	Terminal	24899	1
C	H_D02	IV	L	313108	313108	310904	319648	RM	Interstitial	8745	1
C	H_D02	VII	L	10597	10597	10472	10852	RM	Interstitial	381	1
C	H_D02	VIII	R	468936	526188	467952	527432	BY	Interstitial	59480	68
C	H_D02	XII	R	1013592	1020605	1013200	1020797	BY	Interstitial	7598	38
C	H_D02	XIII	L	169759	169803	169627	170293	RM	Interstitial	667	3
C	H_D02	XIV	L	15990	61469	13048	62168	BY	Interstitial	49120	314
C	H_D02	XV	R	350020	1075610	350004	1076903	BY	Interstitial	726899	830
C	H_D02	XVI	L	16689	17474	1	19721	BY	Terminal	19721	4
C	H_D02	XVI	L	232373	243433	231713	244108	RM	Interstitial	12396	60
C	H_D02	XVI	R	743245	743245	742906	743274	RM	Interstitial	369	1
C	H_D03	II	R	486871	488899	486318	489758	RM	Interstitial	3441	3
C	H_D03	IV	R	1263265	1263265	1262326	1265091	RM	Interstitial	2766	1
C	H_D03	V	R	207338	207338	207333	207400	BY	Interstitial	68	1
C	H_D03	V	R	372248	372989	372153	373362	BY	Interstitial	1210	6
C	H_D03	V	R	538885	566784	538607	576874	BY	Terminal	38267	240
C	H_D03	VII	R	785199	785199	779397	785571	BY	Interstitial	6175	1
C	H_D03	VII	R	928933	931025	928271	931033	BY	Interstitial	2763	2
C	H_D03	VII	R	1056872	1082775	1056715	1090940	RM	Terminal	34226	160
C	H_D03	VIII	L	93977	93977	93970	94179	RM	Interstitial	210	1
C	H_D03	IX	L	25228	25228	22597	25713	BY	Interstitial	3117	1
C	H_D03	X	L	217744	217744	216891	217875	BY	Interstitial	985	1
C	H_D03	XIV	R	721219	776400	720963	784333	RM	Terminal	63371	66
C	H_D03	XV	L	24654	24655	24531	26610	RM	Interstitial	2080	2
C	H_D03	XV	R	806960	806960	806017	807620	BY	Interstitial	1604	1
C	H_D03	XV	R	819020	1075610	818555	1091291	RM	Terminal	272737	395
C	H_D04	VIII	R	448924	451268	448381	452400	RM	Interstitial	4020	8
C	H_D04	XI	R	629063	634474	628988	635561	RM	Interstitial	6574	29
C	H_D04	XIII	R	558853	568443	553486	569733	RM	Interstitial	16248	2
C	H_D06	I	L	27804	27825	27507	27869	BY	Interstitial	363	6
C	H_D06	II	R	363362	363362	359599	363541	BY	Interstitial	3943	1
C	H_D06	II	R	385559	385559	377608	386756	BY	Interstitial	9149	1
C	H_D06	IV	R	1272748	1523232	1254171	1531933	BY	Terminal	277763	852
C	H_D06	V	R	566768	566784	566747	576874	RM	Terminal	10128	2
C	H_D06	VII	L	9188	9430	1	9453	BY	Terminal	9453	7
C	H_D06	VII	L	402421	402421	400979	404156	RM	Interstitial	3178	1
C	H_D06	IX	L	254261	256796	254143	256840	BY	Interstitial	2697	18
C	H_D06	X	L	250151	250151	249515	251357	RM	Interstitial	1843	1
C	H_D06	XI	L	187243	198479	186956	200043	RM	Interstitial	13087	34
C	H_D06	XIII	R	851795	851795	851708	851819	BY	Interstitial	112	1
C	H_D06	XIV	L	398440	398440	397660	399197	RM	Interstitial	1538	1
C	H_D06	XV	L	24655	24655	24531	24986	RM	Interstitial	456	1
C	H_D06	XV	L	185473	185473	184882	185976	BY	Interstitial	1095	1
C	H_D06	XV	R	1073052	1073052	1072211	1073198	BY	Interstitial	988	1
C	H_D06	XVI	L	163733	165244	161571	167739	BY	Interstitial	6169	4
C	H_D07	V	L	22625	22635	22003	22913	BY	Interstitial	911	2
C	H_D07	V	R	328271	328271	328121	328397	RM	Interstitial	277	1
C	H_D07	XII	R	681563	713420	673488	716972	RM	Interstitial	43485	3
C	H_D07	XIV	L	46706	54504	46525	56410	RM	Interstitial	9885	42
C	H_D07	XV	L	14199	14928	13887	15003	RM	Interstitial	1117	6
C	H_D07	XV	L	31776	45492	31742	45846	RM	Interstitial	14105	181
C	H_D07	XV	L	226144	226144	224904	227108	RM	Interstitial	2205	1
C	H_D07	XVI	L	26397	391587	24228	449270	BY	Interstitial	425043	406
C	H_D07	XVI	R	813147	850437	808787	856746	RM	Interstitial	47960	6
C	H_D08	II	R	298141	302104	295488	305100	BY	Interstitial	9613	4
C	H_D08	IV	R	1052169	1523192	799282	1531933	RM	Terminal	732652	796
C	H_D08	V	R	422021	566726	421858	576874	BY	Terminal	155017	567
C	H_D08	VIII	L	93968	93974	93901	94177	RM	Interstitial	277	3
C	H_D08	X	L	425083	425083	424902	425095	RM	Interstitial	194	1
C	H_D08	XI	L	37524	43005	35657	43099	RM	Interstitial	7442	50
C	H_D08	XII	R	862015	862015	861928	862125	RM	Interstitial	198	1
C	H_D08	XIII	L	9746	225767	9029	225929	RM	Interstitial	216901	698
C	H_D08	XIII	R	465559	469663	460072	472030	RM	Interstitial	11959	2
C	H_D09	II	L	9932	72663	1	73008	BY	Terminal	73008	42
C	H_D09	III	R	278791	303499	272531	316620	RM	Terminal	44089	15
C	H_D09	VII	R	510553	510553	509148	511245	BY	Interstitial	2098	1
C	H_D09	VII	R	713788	713788	709744	716905	RM	Interstitial	7162	1
C	H_D09	VIII	L	93977	93977	93970	94183	RM	Interstitial	214	1
C	H_D09	IX	L	25228	25228	22597	25713	BY	Interstitial	3117	1
C	H_D09	X	L	358909	358909	358861	358991	RM	Interstitial	131	1
C	H_D09	XII	R	1048929	1048929	1047354	1049514	RM	Interstitial	2161	1
C	H_D09	XIII	R	718198	718210	718135	718357	RM	Interstitial	223	2
C	H_D09	XIII	R	908185	908185	908116	908545	BY	Interstitial	430	1
C	H_D09	XIV	L	17126	17126	16964	17166	BY	Interstitial	203	1
C	H_D09	XIV	L	38125	38764	38056	38807	BY	Interstitial	752	3
C	H_D10	IV	R	1235582	1235582	1231786	1237094	RM	Interstitial	5309	1
C	H_D10	IV	R	1451009	1451009	1450962	1451031	RM	Interstitial	70	1
C	H_D10	V	R	257927	258666	257463	259204	BY	Interstitial	1742	4
C	H_D10	XII	L	18699	21407	16509	21549	RM	Interstitial	5041	44
C	H_D10	XII	R	187694	187694	186870	188200	RM	Interstitial	1331	1
C	H_D10	XIII	L	190298	196201	187207	199211	RM	Interstitial	12005	18
C	H_D10	XIV	R	752627	752635	752609	752641	RM	Interstitial	32	1
C	H_D10	XV	R	1039474	1075610	1037541	1076903	BY	Interstitial	39362	39
C	H_D10	XVI	L	21970	191331	1	192741	RM	Terminal	192741	378
C	H_E01	I	R	178905	182496	178890	182797	RM	Interstitial	3908	61
C	H_E01	V	R	451448	460028	450917	460344	RM	Interstitial	9428	5
C	H_E01	VIII	L	12605	51892	1	52830	BY	Terminal	52830	160
C	H_E01	XII	L	26817	33112	26590	34545	BY	Interstitial	7956	37
C	H_E01	XII	R	1059640	1059640	1059422	1078177	BY	Terminal	18756	1
C	H_E01	XIV	R	728933	776400	728199	784333	RM	Terminal	56135	71
C	H_E02	IV	R	1513542	1523284	1512927	1531933	RM	Terminal	19007	132
C	H_E02	VI	R	15225	261981	1	270161	RM	Terminal	270160	1117
C	H_E02	XII	R	292858	292858	291788	293095	BY	Interstitial	1308	1
C	H_E02	XII	R	609688	1059640	529436	1078177	RM	Terminal	548742	849
C	H_E02	XIV	L	60029	60029	59173	60347	BY	Interstitial	1175	1
C	H_E02	XV	L	168294	168294	168279	168320	BY	Interstitial	42	1
C	H_E04	VI	R	233790	234388	233623	234486	RM	Interstitial	864	6
C	H_E04	VII	L	402421	402421	400979	404066	RM	Interstitial	3088	1
C	H_E04	VIII	R	367199	370997	366279	371584	BY	Interstitial	5306	2
C	H_E04	X	R	648431	727128	647827	745751	BY	Terminal	97924	169
C	H_E04	XIII	R	908185	908185	908116	908545	BY	Interstitial	430	1
C	H_E05	IV	R	1320900	1320900	1319873	1321231	BY	Interstitial	1359	1
C	H_E05	IV	R	1429122	1429245	1427242	1429607	RM	Interstitial	2366	2
C	H_E05	XII	R	741116	1059640	726709	1078177	BY	Terminal	351469	774
C	H_E05	XIII	L	86212	91960	85812	92171	RM	Interstitial	6360	47
C	H_E05	XIII	R	858420	864754	857028	866571	RM	Interstitial	9544	24
C	H_E05	XIV	L	213061	214622	211272	214667	RM	Interstitial	3396	6
C	H_E05	XIV	R	764822	776400	764148	784333	BY	Terminal	20185	11
C	H_E06	III	L	14069	14631	1	21871	BY	Terminal	21871	3
C	H_E06	IV	R	1479403	1480271	1478454	1482068	BY	Interstitial	3615	3
C	H_E06	VII	R	878834	1081450	878649	1090940	BY	Terminal	212292	897
C	H_E06	XII	R	543141	1059640	501823	1078177	RM	Terminal	576355	1485
C	H_E06	XIV	L	26681	26681	26581	26731	BY	Interstitial	151	1
C	H_E06	XIV	L	216647	216647	216055	217738	BY	Interstitial	1684	1
C	H_E06	XIV	L	312060	314885	311121	316937	BY	Interstitial	5817	4
C	H_E06	XIV	R	774450	774450	774317	775424	RM	Interstitial	1108	1
C	H_E07	I	R	207179	207179	205320	230218	BY	Terminal	24899	1
C	H_E07	VII	R	894066	894109	893808	894210	RM	Interstitial	403	3
C	H_E07	VII	R	933869	939713	933184	939897	BY	Interstitial	6714	22
C	H_E07	VIII	R	272825	526188	271254	527432	BY	Interstitial	256179	563
C	H_E07	XIII	R	730384	916916	729539	924431	RM	Terminal	194893	407
C	H_E07	XIV	L	102628	118249	99476	119933	BY	Interstitial	20457	44
C	H_E07	XIV	R	699116	704114	698935	704180	RM	Interstitial	5246	18
C	H_E08	I	R	183590	183596	183346	183698	RM	Interstitial	353	3
C	H_E08	II	L	197836	197842	197712	197967	RM	Interstitial	256	2
C	H_E08	VIII	L	93968	93971	93913	94143	RM	Interstitial	231	2
C	H_E08	X	L	24857	24857	24848	24864	BY	Interstitial	17	1
C	H_E08	XII	L	92471	92535	92383	92564	BY	Interstitial	182	9
C	H_E08	XIII	R	901428	901428	900995	901481	RM	Interstitial	487	1
C	H_E08	XIV	L	26681	26681	26581	26731	BY	Interstitial	151	1
C	H_E08	XV	R	991809	1075610	990555	1091291	RM	Terminal	100737	97
C	H_E08	XVI	L	170718	173979	170477	174018	BY	Interstitial	3541	6
C	H_E08	XVI	R	839159	840443	837766	845439	RM	Interstitial	7674	3
C	H_E09	I	L	27804	27825	27507	27897	BY	Interstitial	391	6
C	H_E09	I	R	183590	183596	183346	183622	RM	Interstitial	277	3
C	H_E09	IV	R	1152431	1523232	1148458	1531933	BY	Terminal	383476	832
C	H_E09	VI	R	161506	161506	161471	161681	RM	Interstitial	211	1
C	H_E09	XIII	L	184060	184115	183968	187206	BY	Interstitial	3239	5
C	H_E09	XIII	R	822465	823029	821977	823712	RM	Interstitial	1736	3
C	H_E09	XIII	R	908185	908185	908116	908545	BY	Interstitial	430	1
C	H_E09	XIV	L	26681	26681	26675	26731	BY	Interstitial	57	1
C	H_E09	XVI	L	232790	241053	231921	241207	BY	Interstitial	9286	33
C	H_E09	XVI	L	257678	257972	257175	259554	BY	Interstitial	2380	2
C	H_E09	XVI	R	717249	932542	716826	933896	BY	Interstitial	217070	254
C	H_E10	III	R	125079	306561	115254	316620	RM	Terminal	201367	104
C	H_E10	VII	R	947600	947600	947426	947872	RM	Interstitial	447	1
C	H_E10	XII	L	13808	122696	1	123354	RM	Terminal	123354	440
C	H_E10	XVI	L	26104	211386	24082	212871	BY	Interstitial	188789	312
C	H_E11	III	R	201532	292282	200074	293061	RM	Interstitial	92988	47
C	H_E11	IV	R	1507540	1515708	1507311	1515785	BY	Interstitial	8475	54
C	H_E11	VI	L	15258	15258	1	15472	RM	Terminal	15472	1
C	H_E11	VIII	L	12605	14784	1	14865	BY	Terminal	14865	44
C	H_E11	XI	L	213763	232567	213739	233409	BY	Interstitial	19671	91
C	H_E11	XIV	R	773751	773751	773741	773777	BY	Interstitial	37	1
C	H_E12	I	L	12373	12373	1	12668	BY	Terminal	12668	1
C	H_E12	I	R	183596	183596	183046	183698	RM	Interstitial	653	1
C	H_E12	X	L	105170	105170	104867	105215	RM	Interstitial	349	1
C	H_E12	X	L	163656	163656	163513	163905	RM	Interstitial	393	1
C	H_E12	XII	R	904696	904696	904567	905101	RM	Interstitial	535	1
C	H_E12	XII	R	921053	928626	920914	929676	RM	Interstitial	8762	19
C	H_E12	XII	R	951540	951540	951314	951584	RM	Interstitial	271	1
C	H_E12	XIV	R	773805	773805	773768	773852	BY	Interstitial	85	1
C	H_G01	XV	R	560432	574266	560100	575952	RM	Interstitial	15853	19
C	H_G01	XV	R	698579	1075610	696991	1091291	RM	Terminal	394300	492
C	H_G02	I	L	112549	112549	112393	112645	RM	Interstitial	253	1
C	H_G02	IV	L	326189	327540	319649	330966	BY	Interstitial	11318	3
C	H_G02	V	R	207338	207338	207330	207451	BY	Interstitial	122	1
C	H_G02	IX	R	387090	387109	387042	387168	RM	Interstitial	127	3
C	H_G02	XII	R	320465	322903	320181	323086	RM	Interstitial	2906	14
C	H_G02	XII	R	1056900	1059203	1056830	1078177	RM	Terminal	21348	16
C	H_G02	XIV	L	502292	502322	502186	502403	BY	Interstitial	218	2
C	H_G02	XV	L	282519	282519	281949	283967	RM	Interstitial	2019	1
C	H_G02	XV	R	625559	1075610	625321	1091291	RM	Terminal	465971	867
C	H_G03	XI	L	247987	247987	247957	248146	BY	Interstitial	190	1
C	H_G03	XII	L	35979	37552	34546	38835	BY	Interstitial	4289	3
C	H_G03	XIII	L	86779	96022	86646	96426	RM	Interstitial	9780	58
C	H_G03	XVI	R	694515	697573	692994	700542	BY	Interstitial	7549	6
C	H_G04	II	R	283729	287483	280974	289473	BY	Interstitial	8500	3
C	H_G04	VII	L	9188	331193	1	332948	BY	Terminal	332947	1439
C	H_G04	VIII	L	93968	93968	93959	94149	RM	Interstitial	191	1
C	H_G04	XII	L	13808	18699	1	18889	BY	Terminal	18889	3
C	H_G04	XIII	R	313064	313064	312150	313917	BY	Interstitial	1768	1
C	H_G04	XIII	R	661308	670426	661039	672114	BY	Interstitial	11076	19
C	H_G04	XIII	R	858913	858941	858854	859001	BY	Interstitial	148	2
C	H_G04	XIV	L	26681	26681	26675	26731	BY	Interstitial	57	1
C	H_G04	XIV	R	774450	774450	774317	775424	RM	Interstitial	1108	1
C	H_G06	III	R	166390	166390	165074	170874	RM	Interstitial	5801	1
C	H_G06	IV	L	190604	193723	188901	194592	RM	Interstitial	5692	12
C	H_G06	V	R	450386	492146	446578	495339	RM	Interstitial	48762	98
C	H_G06	IX	L	25228	25228	1	25713	BY	Terminal	25713	1
C	H_G06	X	R	464142	729142	463574	745751	RM	Terminal	282178	948
C	H_G06	XIV	L	341764	341764	341106	343504	RM	Interstitial	2399	1
C	H_G08	IV	L	113998	113998	113773	114003	BY	Interstitial	231	1
C	H_G08	IV	L	125401	132560	125034	133928	BY	Interstitial	8895	9
C	H_G08	IV	R	993025	1523232	984531	1531933	BY	Terminal	547403	1108
C	H_G08	VII	R	544286	544286	544273	544485	RM	Interstitial	213	1
C	H_G08	XVI	R	785197	932882	782239	948066	RM	Terminal	165828	186
C	H_G09	IV	L	415430	415430	414988	415958	RM	Interstitial	971	1
C	H_G09	V	L	114643	119209	113531	120002	BY	Interstitial	6472	9
C	H_G09	V	R	207338	207338	207333	207451	BY	Interstitial	119	1
C	H_G09	IX	L	25228	173286	1	173508	RM	Terminal	173507	777
C	H_G09	XI	L	435648	438455	435366	439213	BY	Interstitial	3848	2
C	H_G09	XIII	R	916916	916916	916176	924431	RM	Terminal	8256	1
C	H_G10	I	L	31168	31168	31113	31301	BY	Interstitial	189	1
C	H_G10	II	R	573907	576434	573722	577920	BY	Interstitial	4199	9
C	H_G10	IV	L	19638	185567	1	185617	BY	Terminal	185617	261
C	H_G10	VII	R	629919	629919	628299	631691	RM	Interstitial	3393	1
C	H_G10	XI	L	279317	279317	278718	282279	RM	Interstitial	3562	1
C	H_G11	I	R	27804	203386	1	205282	BY	Terminal	205282	898
C	H_G11	VII	R	898083	939128	898071	939208	RM	Interstitial	41138	154
C	H_G11	VIII	R	529025	531108	527607	562643	BY	Terminal	35037	2
C	H_G11	IX	L	25228	25228	1	25713	BY	Terminal	25713	1
C	H_G11	IX	L	39386	39393	39357	39409	RM	Interstitial	53	2
C	H_G11	XII	R	490980	1059203	470613	1078177	BY	Terminal	607564	2080
C	H_G12	II	L	182436	182758	182282	182824	BY	Interstitial	543	2
C	H_G12	II	R	386954	386957	386257	387204	BY	Interstitial	948	2
C	H_G12	IV	L	118053	135298	117972	135906	BY	Interstitial	17935	22
C	H_G12	V	L	120796	120796	120003	122719	BY	Interstitial	2717	1
C	H_G12	VII	R	937218	938528	936816	938647	BY	Interstitial	1831	6
C	H_G12	XII	R	491842	1059203	471044	1078177	BY	Terminal	607134	1473
C	H_G12	XIII	R	858420	916916	857028	924431	RM	Terminal	67403	232
C	H_G12	XIV	L	86730	151394	84766	152307	BY	Interstitial	67541	99
C	H_G12	XV	R	923567	926925	922937	927526	BY	Interstitial	4589	3
C	H_G12	XVI	R	748400	748400	747944	748636	BY	Interstitial	693	1
C	H_F01	II	R	500276	504833	499785	505562	BY	Interstitial	5778	17
C	H_F01	VII	R	919513	919513	919448	919536	RM	Interstitial	89	1
C	H_F01	IX	L	98366	98366	98330	98494	RM	Interstitial	165	1
C	H_F01	XIII	R	807743	807743	807456	808488	RM	Interstitial	1033	1
C	H_F02	VI	L	94477	95448	93298	95516	RM	Interstitial	2219	7
C	H_F02	XV	R	683351	1078198	606607	1091291	RM	Terminal	484685	427
C	H_F03	VII	R	878256	878256	878051	878358	BY	Interstitial	308	1
C	H_F03	XII	R	500833	507075	500254	507495	RM	Interstitial	7241	21
C	H_F03	XII	R	629914	629914	629678	629943	RM	Interstitial	266	1
C	H_F03	XII	R	648649	648649	648293	649242	RM	Interstitial	950	1
C	H_F03	XII	R	662515	662515	662434	662612	RM	Interstitial	179	1
C	H_F03	XII	R	752258	752259	752043	752668	RM	Interstitial	626	2
C	H_F03	XII	R	765989	765989	765935	766381	RM	Interstitial	447	1
C	H_F03	XII	R	799947	810794	799820	810838	RM	Interstitial	11018	82
C	H_F03	XII	R	831793	831793	831610	831923	RM	Interstitial	314	1
C	H_F03	XII	R	849445	849445	849303	849467	RM	Interstitial	165	1
C	H_F03	XII	R	885216	885216	885181	885259	RM	Interstitial	79	1
C	H_F03	XVI	L	283162	283162	283067	283389	BY	Interstitial	323	1
C	H_F04	IV	R	944445	952329	943257	953775	RM	Interstitial	10519	5
C	H_F04	V	L	22188	22188	22070	22406	BY	Interstitial	337	1
C	H_F04	VII	R	1011349	1075964	1010428	1078706	BY	Interstitial	68278	224
C	H_F04	VIII	R	133140	133140	133064	133648	BY	Interstitial	585	1
C	H_F04	X	L	284309	288609	282683	289745	BY	Interstitial	7063	5
C	H_F04	XII	L	62374	68671	61846	68838	RM	Interstitial	6993	29
C	H_F04	XIV	R	773371	776400	772813	784333	BY	Terminal	11520	7
C	H_F04	XV	L	28655	28655	28089	29123	RM	Interstitial	1035	1
C	H_F04	XV	R	715815	1078198	714871	1091291	RM	Terminal	376420	613
C	H_F04	XVI	L	67148	70846	66838	71560	BY	Interstitial	4723	11
C	H_F04	XVI	L	520400	528593	519861	529127	RM	Interstitial	9266	14
C	H_F05	VI	L	12139	12139	1	13669	BY	Terminal	13669	1
C	H_F05	IX	L	45530	54551	45367	54810	BY	Interstitial	9443	50
C	H_F05	X	R	464142	729142	463574	745751	BY	Terminal	282177	873
C	H_F05	XIII	L	104510	107957	103936	108372	BY	Interstitial	4437	18
C	H_F05	XIV	L	10105	151394	1	154074	BY	Terminal	154073	438
C	H_F05	XIV	L	241114	242111	239476	242652	BY	Interstitial	3177	2
C	H_F06	IV	R	969630	969630	967598	971835	BY	Interstitial	4238	1
C	H_F06	V	R	279872	566784	278246	576874	BY	Terminal	298628	727
C	H_F06	XII	L	40119	40119	38836	44023	BY	Interstitial	5188	1
C	H_F06	XII	R	197459	197459	197323	198047	BY	Interstitial	725	1
C	H_F06	XII	R	756137	766225	756053	766733	RM	Interstitial	10681	76
C	H_F06	XIII	R	309981	311235	309266	312149	BY	Interstitial	2884	8
C	H_F06	XIV	L	77017	82802	74401	84765	BY	Interstitial	10365	6
C	H_F07	XI	L	7552	24924	1	25038	RM	Terminal	25038	163
C	H_F07	XII	R	490487	1059640	468342	1062037	BY	Interstitial	593696	2561
C	H_F07	XV	L	12048	80664	1	80791	RM	Terminal	80790	508
C	H_F07	XV	R	643206	1075610	642961	1076903	BY	Interstitial	433942	777
C	H_F07	XVI	L	16662	17474	15851	19721	BY	Interstitial	3871	9
C	H_F08	I	L	74327	77115	72964	79188	RM	Interstitial	6225	10
C	H_F08	IV	R	749759	751891	749600	753495	BY	Interstitial	3896	7
C	H_F08	V	L	22625	22635	22407	22913	BY	Interstitial	507	2
C	H_F08	XII	R	866082	870167	865965	870189	RM	Interstitial	4224	13
C	H_F08	XIV	L	15990	162494	13082	163230	BY	Interstitial	150149	434
C	H_F08	XIV	R	773700	773949	773536	774199	BY	Interstitial	663	2
C	H_F08	XV	R	556870	557194	556161	557408	BY	Interstitial	1248	2
C	H_F08	XVI	L	26397	360700	24228	362547	BY	Interstitial	338320	637
C	H_F09	I	L	71601	71601	70941	72963	BY	Interstitial	2023	1
C	H_F09	I	L	87445	90330	86463	90900	BY	Interstitial	4438	22
C	H_F09	II	L	135183	135923	134637	136252	RM	Interstitial	1615	5
C	H_F09	II	R	744147	747177	742487	747903	BY	Interstitial	5417	10
C	H_F09	VII	R	934463	935054	933481	935457	RM	Interstitial	1977	5
C	H_F09	XI	L	223086	224066	222560	224507	BY	Interstitial	1948	7
C	H_F09	XIV	R	752627	752627	752609	752637	BY	Interstitial	29	1
C	H_F10	VI	R	164883	257096	164720	270161	RM	Terminal	105441	247
C	H_F10	VII	L	319280	323836	317934	323859	BY	Interstitial	5926	11
C	H_F10	VII	L	371489	372417	371243	372984	BY	Interstitial	1742	5
C	H_F10	VII	R	989361	1013000	988945	1013831	RM	Interstitial	24887	144
C	H_F10	VIII	R	133140	133140	133064	133648	BY	Interstitial	585	1
C	H_F10	VIII	R	160876	160876	160736	161295	BY	Interstitial	560	1
C	H_F10	XI	L	238513	240637	238170	240845	RM	Interstitial	2676	11
C	H_F10	XII	R	870167	884656	869769	884746	BY	Interstitial	14977	79
C	H_F10	XV	R	517167	517167	517151	517225	RM	Interstitial	75	1
C	H_F11	IV	R	1152431	1152671	1151730	1154558	RM	Interstitial	2829	2
C	H_F11	X	R	713844	725020	713337	726021	RM	Interstitial	12685	22
C	H_F11	XI	L	7552	287276	1	288567	RM	Terminal	288567	1457
C	H_F11	XIV	R	686681	688572	684665	688800	BY	Interstitial	4136	7
C	H_F12	IV	R	1472290	1477505	1472145	1478453	BY	Interstitial	6309	33
C	H_F12	VII	L	9188	67624	1	67816	BY	Terminal	67816	396
C	H_F12	VII	R	651434	651434	651402	651725	BY	Interstitial	324	1
C	H_F12	XII	R	913684	915110	913558	915285	BY	Interstitial	1728	10
C	H_F12	XV	R	542889	542889	542681	542920	RM	Interstitial	240	1
C	H_H01	V	L	7546	109308	1	110040	BY	Terminal	110039	433
C	H_H01	V	R	450386	491806	446578	495169	RM	Interstitial	48592	71
C	H_H01	VII	L	448929	460330	446698	460403	BY	Interstitial	13706	17
C	H_H01	X	L	385990	386296	385813	386739	BY	Interstitial	927	5
C	H_H01	XIII	R	858420	859500	857028	859622	RM	Interstitial	2595	9
C	H_H01	XV	L	12048	14928	1	15005	RM	Terminal	15005	28
C	H_H01	XV	R	1073448	1074287	1072409	1074933	BY	Interstitial	2525	7
C	H_H02	VII	R	754860	1075964	754108	1090940	RM	Terminal	336832	1064
C	H_H02	XVI	R	590624	590624	590015	590841	RM	Interstitial	827	1
C	H_H03	IV	R	1213560	1333527	1205699	1531933	BY	Terminal	326234	72
C	H_H03	VIII	L	12605	17641	1	18278	BY	Terminal	18278	56
C	H_H03	XI	R	545874	644791	545645	666816	RM	Terminal	121171	472
C	H_H03	XVI	R	610743	610743	610521	610912	BY	Interstitial	392	1
C	H_H04	VIII	R	145315	154677	144854	154711	RM	Interstitial	9857	59
C	H_H04	XVI	L	281956	281956	281926	282109	RM	Interstitial	184	1
C	H_H05	I	L	146738	150303	146229	150611	RM	Interstitial	4383	9
C	H_H05	IV	L	209791	210091	207781	210342	BY	Interstitial	2562	2
C	H_H05	IV	L	227138	235676	225996	235788	RM	Interstitial	9793	8
C	H_H05	VII	L	76882	78970	76773	79038	RM	Interstitial	2266	10
C	H_H05	VII	L	232131	232131	231922	232372	BY	Interstitial	451	1
C	H_H05	XI	R	471993	474169	471686	474550	BY	Interstitial	2865	11
C	H_H05	XII	R	297157	324470	296110	1078177	BY	Terminal	782068	13
C	H_H06	III	R	50099	306561	1	316620	RM	Terminal	316619	81
C	H_H06	IV	L	19638	178058	1	178223	RM	Terminal	178223	189
C	H_H06	IX	R	378389	430825	376133	439888	BY	Terminal	63756	70
C	H_H06	X	L	24374	240082	1	244009	RM	Terminal	244008	834
C	H_H06	XI	L	397458	397458	397120	397483	BY	Interstitial	364	1
D	F_A01	II	L	174535	175109	173441	175446	BY	Interstitial	2006	3
D	F_A01	IV	L	246448	246448	244723	248440	BY	Interstitial	3718	1
D	F_A01	V	R	566784	566784	566770	576874	RM	Terminal	10105	1
D	F_A01	VI	L	15687	22395	1	26290	BY	Terminal	26290	2
D	F_A01	VI	L	43198	43198	43164	43344	RM	Interstitial	181	1
D	F_A01	X	L	24374	159830	1	159989	BY	Terminal	159988	521
D	F_A01	X	R	584485	585937	584347	586049	BY	Interstitial	1703	12
D	F_A01	XI	L	7552	317644	1	334172	BY	Terminal	334171	717
D	F_A01	XIV	R	754294	773371	754011	784333	BY	Terminal	30323	18
D	F_A01	XV	L	165453	165453	165406	165504	RM	Interstitial	99	1
D	F_A02	I	L	12964	12964	1	20086	RM	Terminal	20086	1
D	F_A02	V	R	531187	566784	531124	576874	RM	Terminal	45751	250
D	F_A02	VII	R	934463	935861	933481	936136	BY	Interstitial	2656	4
D	F_A02	X	L	229802	229802	229298	230972	RM	Interstitial	1675	1
D	F_A02	XI	R	640812	641793	640113	642261	BY	Interstitial	2149	4
D	F_A02	XV	R	802185	805074	801965	806016	RM	Interstitial	4052	7
D	F_A03	II	R	355836	355836	353586	357705	BY	Interstitial	4120	1
D	F_A03	VII	L	9264	14737	1	14858	RM	Terminal	14858	130
D	F_A03	VII	R	803009	806961	802921	807267	BY	Interstitial	4347	17
D	F_A03	X	L	24839	24839	24793	24873	RM	Interstitial	81	1
D	F_A03	XIII	L	112670	124135	112290	124175	RM	Interstitial	11886	52
D	F_A03	XV	R	1026427	1035608	1025237	1037540	RM	Interstitial	12303	25
D	F_A04	II	R	650976	679332	650798	679851	BY	Interstitial	29053	20
D	F_A04	VIII	R	350623	351675	348817	353980	RM	Interstitial	5164	2
D	F_A04	XI	L	180583	180583	180554	180656	BY	Interstitial	103	1
D	F_A04	XII	L	92007	92018	91818	92058	BY	Interstitial	241	2
D	F_A04	XII	R	1059640	1059640	1059422	1078177	RM	Terminal	18756	1
D	F_A04	XIV	L	606872	607767	605357	609638	RM	Interstitial	4282	4
D	F_A04	XV	R	826325	839947	825835	840047	BY	Interstitial	14213	21
D	F_A04	XV	R	1049615	1050499	1047390	1052176	BY	Interstitial	4787	3
D	F_A04	XVI	R	734843	734843	734134	735648	BY	Interstitial	1515	1
D	F_A05	IX	R	378389	379276	377390	381263	BY	Interstitial	3874	3
D	F_A05	XI	R	546936	645162	546690	666816	RM	Terminal	120127	470
D	F_A05	XV	R	1035608	1035608	1034527	1036563	BY	Interstitial	2037	1
D	F_A06	IV	R	1442725	1442725	1442520	1442848	RM	Interstitial	329	1
D	F_A06	VI	L	15687	15687	1	19040	RM	Terminal	19040	1
D	F_A06	VII	L	9264	214926	1	215250	RM	Terminal	215249	1237
D	F_A06	XII	R	240031	241422	239964	241570	BY	Interstitial	1607	6
D	F_A06	XII	R	460417	1059640	455332	1078177	BY	Terminal	622846	1898
D	F_A07	VIII	L	93014	93056	92971	93070	RM	Interstitial	100	5
D	F_A07	XIV	L	231034	250840	230462	252493	BY	Interstitial	22032	26
D	F_A07	XV	R	883372	905482	882732	905688	BY	Interstitial	22957	44
D	F_A08	IX	L	247527	247536	247481	247566	RM	Interstitial	86	3
D	F_A08	X	R	521282	521645	521134	521964	RM	Interstitial	831	2
D	F_A08	XII	R	499674	502531	499298	502567	RM	Interstitial	3270	3
D	F_A08	XII	R	793796	794638	793760	794974	RM	Interstitial	1214	6
D	F_A08	XV	L	214472	214472	214275	214537	RM	Interstitial	263	1
D	F_A08	XVI	R	740758	746530	740449	746883	RM	Interstitial	6435	19
D	F_A09	XII	R	545673	1059640	503089	1078177	RM	Terminal	575088	1137
D	F_A09	XIII	L	97775	97775	97740	97922	RM	Interstitial	183	1
D	F_A09	XIV	L	26681	26744	26581	26763	BY	Interstitial	183	2
D	F_A09	XVI	L	393808	393808	390528	395697	BY	Interstitial	5170	1
D	F_A09	XVI	R	864677	932542	864328	948066	BY	Terminal	83739	114
D	F_A10	V	R	564236	566726	564103	576874	BY	Terminal	12771	24
D	F_A10	VII	L	289212	290162	288843	290624	BY	Interstitial	1782	2
D	F_A10	XII	R	792556	792556	792487	792623	RM	Interstitial	137	1
D	F_A10	XIII	L	97775	97775	97740	97922	RM	Interstitial	183	1
D	F_A10	XV	L	245875	248073	245372	248167	BY	Interstitial	2796	13
D	F_A10	XV	R	715815	1075610	714015	1076903	BY	Interstitial	362888	473
D	F_A10	XVI	L	16732	16749	1	19359	BY	Terminal	19359	5
D	F_A11	XIV	R	652238	663083	651024	664059	BY	Interstitial	13036	19
D	F_A11	XIV	R	686681	689310	684665	689433	BY	Interstitial	4769	10
D	F_A12	IV	R	596731	1523232	532087	1531933	BY	Terminal	999847	695
D	F_A12	V	R	456087	566784	449428	576874	BY	Terminal	127447	413
D	F_A12	XII	R	250711	282385	250524	285478	RM	Interstitial	34954	33
D	F_A12	XII	R	824191	830981	823793	831110	RM	Interstitial	7318	23
D	F_A12	XIII	R	861460	862056	860821	862790	BY	Interstitial	1970	7
D	F_A13	I	R	27804	203386	1	230218	RM	Terminal	230217	333
D	F_A13	IV	R	1188878	1523192	1186875	1531933	BY	Terminal	345058	731
D	F_A13	V	R	225668	235505	224972	237210	BY	Interstitial	12239	16
D	F_A13	X	R	653026	727128	652809	745751	RM	Terminal	92943	143
D	F_A13	XII	L	13808	14318	1	16508	BY	Terminal	16508	2
D	F_A13	XII	R	251134	251134	251057	251500	BY	Interstitial	444	1
D	F_A13	XII	R	609488	609791	608706	611014	BY	Interstitial	2309	2
D	F_A13	XII	R	722593	722593	722487	722624	BY	Interstitial	138	1
D	F_A13	XII	R	872449	872452	872315	872579	BY	Interstitial	265	2
D	F_A13	XII	R	904915	904915	904748	905211	BY	Interstitial	464	1
D	F_A13	XIV	L	26681	26681	26581	26731	RM	Interstitial	151	1
D	F_A13	XVI	L	375375	382997	374899	384582	BY	Interstitial	9684	12
D	F_A14	II	L	9932	50915	1	53668	RM	Terminal	53668	33
D	F_A14	III	R	228130	228130	225327	233538	RM	Interstitial	8212	1
D	F_A14	V	R	225233	566784	224755	576874	RM	Terminal	352120	787
D	F_A14	VII	R	546506	546506	546449	546569	RM	Interstitial	121	1
D	F_A14	X	R	487575	729142	486792	745751	RM	Terminal	258959	581
D	F_A14	XI	R	642730	644029	642262	644409	RM	Interstitial	2148	5
D	F_A14	XII	R	782080	782080	781097	782141	RM	Interstitial	1045	1
D	F_C01	VI	L	15414	15422	15323	15540	BY	Interstitial	218	3
D	F_C01	VII	L	9188	345530	1	348025	BY	Terminal	348025	1335
D	F_C01	XVI	R	930989	935251	930785	937369	RM	Interstitial	6585	14
D	F_C02	III	R	298117	306561	295980	316620	RM	Terminal	20641	12
D	F_C02	IV	R	1189130	1523171	1028853	1531933	BY	Terminal	503081	543
D	F_C02	VI	L	15381	15422	15344	15540	BY	Interstitial	197	5
D	F_C02	VI	L	43198	43198	43164	43344	RM	Interstitial	181	1
D	F_C02	XII	L	93161	94566	93020	94591	BY	Interstitial	1572	10
D	F_C02	XV	R	1008507	1011045	1005940	1014910	BY	Interstitial	8971	2
D	F_C03	II	L	49603	51771	48354	54096	BY	Interstitial	5743	3
D	F_C03	IV	L	19638	91537	1	93902	RM	Terminal	93902	69
D	F_C03	IV	R	941151	1004080	898759	1008007	RM	Interstitial	109249	9
D	F_C03	IV	R	1425361	1425361	1422758	1427241	RM	Interstitial	4484	1
D	F_C03	VI	L	131200	150453	131098	150587	RM	Interstitial	19490	61
D	F_C03	VII	L	9188	37288	1	40297	BY	Terminal	40297	343
D	F_C03	XII	R	490736	1059611	469552	1078177	BY	Terminal	608626	1507
D	F_C04	IV	R	1513542	1515083	1512927	1515132	BY	Interstitial	2206	15
D	F_C04	V	R	237481	246542	237264	246564	RM	Interstitial	9301	34
D	F_C04	VI	L	15415	15415	15348	15537	BY	Interstitial	190	1
D	F_C04	VII	R	857963	870646	857826	871081	BY	Interstitial	13255	53
D	F_C04	XII	R	553633	1059611	551043	1078177	RM	Terminal	527135	1212
D	F_C04	XV	R	567276	1075610	565788	1076903	BY	Interstitial	511115	488
D	F_C05	IV	R	1017795	1523232	978206	1531933	BY	Terminal	553728	841
D	F_C05	VIII	L	12605	49107	1	49461	BY	Terminal	49461	148
D	F_C05	IX	L	354047	354047	351385	357056	BY	Interstitial	5672	1
D	F_C05	X	L	62571	76157	62318	76416	RM	Interstitial	14098	57
D	F_C05	XI	L	7552	357004	1	358072	BY	Terminal	358071	1385
D	F_C05	XIII	R	754594	759082	753030	760199	BY	Interstitial	7170	7
D	F_C05	XIV	L	15990	18574	13082	18680	RM	Interstitial	5599	39
D	F_C05	XIV	L	31190	34193	30996	34421	RM	Interstitial	3426	34
D	F_C05	XV	L	259644	264290	258806	264731	RM	Interstitial	5926	5
D	F_C06	I	R	183596	183596	183349	183622	RM	Interstitial	274	1
D	F_C06	II	R	545558	650976	545036	654348	RM	Interstitial	109313	116
D	F_C06	V	R	181135	181705	180230	182830	RM	Interstitial	2601	2
D	F_C06	VIII	L	39906	49107	39320	49461	RM	Interstitial	10141	39
D	F_C06	VIII	R	527517	527517	526853	527871	BY	Interstitial	1019	1
D	F_C06	XV	L	12048	45492	1	45846	RM	Terminal	45845	253
D	F_C06	XVI	R	902929	926181	900333	927043	BY	Interstitial	26710	70
D	F_C07	V	L	7546	15966	1	16638	BY	Terminal	16638	80
D	F_C07	VII	R	1082991	1082991	1082221	1090940	BY	Terminal	8720	1
D	F_C07	XI	L	20209	20209	20176	20241	BY	Interstitial	66	1
D	F_C07	XIII	L	184109	184115	183658	187206	BY	Interstitial	3549	2
D	F_C07	XVI	R	902929	902929	900333	903171	RM	Interstitial	2839	1
D	F_C08	VI	L	15660	15663	15541	16210	BY	Interstitial	670	3
D	F_C08	VII	R	1049943	1083163	1049646	1090940	BY	Terminal	41295	196
D	F_C08	VIII	R	527517	527517	526853	528096	BY	Interstitial	1244	1
D	F_C08	XI	L	378957	378957	378907	379051	RM	Interstitial	145	1
D	F_C08	XII	R	622344	1059611	622206	1078177	RM	Terminal	455972	2094
D	F_C08	XIII	R	540088	916916	539006	924431	BY	Terminal	385426	768
D	F_C08	XV	R	1073585	1073877	1072478	1074728	BY	Interstitial	2250	5
D	F_C08	XVI	L	21970	22059	19722	24227	BY	Interstitial	4506	2
D	F_C08	XVI	L	150017	152472	148613	154052	RM	Interstitial	5440	2
D	F_C09	IV	R	979983	1523192	906578	1531933	BY	Terminal	625355	542
D	F_C09	IX	L	39386	39393	39357	39409	RM	Interstitial	53	2
D	F_C09	IX	L	308815	308908	307669	309533	RM	Interstitial	1865	3
D	F_C09	XI	L	207353	207353	207043	207733	BY	Interstitial	691	1
D	F_C09	XI	R	461216	461216	459031	462458	BY	Interstitial	3428	1
D	F_C09	XII	R	553633	1059611	507069	1078177	RM	Terminal	571109	552
D	F_C09	XVI	R	736469	740140	735656	741236	RM	Interstitial	5581	3
D	F_C10	IV	L	19638	144796	1	145178	RM	Terminal	145177	170
D	F_C10	VI	L	15312	15312	15272	15485	BY	Interstitial	214	1
D	F_C10	VII	L	351063	351511	349320	352230	RM	Interstitial	2911	2
D	F_C10	VIII	R	527517	527517	526853	527871	BY	Interstitial	1019	1
D	F_C10	IX	L	26200	102310	1	102453	BY	Terminal	102453	545
D	F_C10	XIV	L	26681	26681	26675	26816	BY	Interstitial	142	1
D	F_C10	XIV	R	771372	772254	770452	773101	BY	Interstitial	2650	3
D	F_C10	XV	L	317329	317329	315758	321101	RM	Interstitial	5344	1
D	F_C10	XV	R	566820	1075610	565539	1076903	BY	Interstitial	511364	655
D	F_C10	XVI	L	16749	17474	15894	19721	BY	Interstitial	3828	2
D	F_C11	I	L	27804	27816	27507	27864	RM	Interstitial	358	3
D	F_C11	II	R	255469	269396	255152	272004	RM	Interstitial	16853	25
D	F_C11	V	R	435863	451448	433659	453561	RM	Interstitial	19903	14
D	F_C11	VI	L	15660	15661	15483	16214	RM	Interstitial	732	2
D	F_C11	VIII	L	94316	94316	94139	94323	BY	Interstitial	185	1
D	F_C11	XI	L	224949	229432	224508	229680	BY	Interstitial	5173	31
D	F_C11	XII	R	966841	989831	966529	990188	BY	Interstitial	23660	37
D	F_C11	XIII	R	600729	600729	600647	601905	RM	Interstitial	1259	1
D	F_C12	IV	R	1391355	1523440	1389258	1531933	BY	Terminal	142676	665
D	F_C12	VI	L	15661	15661	15542	16231	BY	Interstitial	690	1
D	F_C12	VII	L	435530	435530	427016	438111	BY	Interstitial	11096	1
D	F_C12	XIII	L	68826	68826	68121	68967	RM	Interstitial	847	1
D	F_C13	VII	R	1083163	1083163	1083085	1090940	BY	Terminal	7856	1
D	F_C13	XIII	R	267926	267926	267402	269123	BY	Interstitial	1722	1
D	F_C13	XIV	L	26681	26681	26653	26816	RM	Interstitial	164	1
D	F_C13	XIV	R	757948	773371	756675	784333	RM	Terminal	27659	16
D	F_C14	I	R	183590	183591	183346	183696	BY	Interstitial	351	2
D	F_C14	V	R	7546	566499	1	576874	RM	Terminal	576873	1093
D	F_C14	VIII	L	93624	93638	93441	93648	RM	Interstitial	208	2
D	F_C14	XIII	R	667427	916916	666770	924431	BY	Terminal	257662	492
D	F_C14	XIV	L	26681	26681	26653	26731	RM	Interstitial	79	1
D	F_C14	XV	L	209867	209867	209815	209884	BY	Interstitial	70	1
D	F_C14	XV	R	1073448	1074287	1072409	1074933	BY	Interstitial	2525	9
D	F_C14	XVI	L	21970	22059	19722	24227	BY	Interstitial	4506	2
D	F_F01	II	R	337181	339326	333045	339984	RM	Interstitial	6940	2
D	F_F01	X	L	356479	356479	355190	356915	RM	Interstitial	1726	1
D	F_F01	XI	L	237826	238663	237725	238891	RM	Interstitial	1167	3
D	F_F01	XII	R	665413	1059640	662006	1078177	BY	Terminal	416171	1064
D	F_F01	XIV	R	773751	773751	773726	773777	BY	Interstitial	52	1
D	F_F02	V	R	207338	207338	207330	207400	BY	Interstitial	71	1
D	F_F02	X	L	24374	209321	1	209832	RM	Terminal	209831	1023
D	F_F02	XII	R	521277	1059640	508140	1078177	BY	Terminal	570038	1587
D	F_F03	I	L	12373	12373	1	12668	BY	Terminal	12668	1
D	F_F03	VI	L	15383	15383	15316	16092	BY	Interstitial	777	1
D	F_F03	XII	R	871504	871504	871328	871574	RM	Interstitial	247	1
D	F_F03	XIV	L	153222	168578	152308	168780	BY	Interstitial	16472	10
D	F_F03	XV	L	82213	82213	81600	82371	RM	Interstitial	772	1
D	F_F04	II	R	319900	321438	317049	324296	RM	Interstitial	7248	2
D	F_F04	II	R	507323	507323	506833	507397	RM	Interstitial	565	1
D	F_F04	IV	L	62075	80742	59082	81163	RM	Interstitial	22082	44
D	F_F04	V	R	331977	332072	330251	332105	BY	Interstitial	1855	2
D	F_F04	XII	R	650260	1059640	555383	1078177	RM	Terminal	522795	1094
D	F_F04	XVI	L	15039	230852	1	230951	RM	Terminal	230951	414
D	F_F05	II	R	579408	579408	577921	579983	BY	Interstitial	2063	1
D	F_F05	III	R	125079	125079	115254	127660	RM	Interstitial	12407	1
D	F_F05	IX	L	20107	20107	20037	20300	BY	Interstitial	264	1
D	F_F05	X	L	197458	197458	197433	201022	BY	Interstitial	3590	1
D	F_F05	X	R	486292	488230	485870	488505	RM	Interstitial	2636	8
D	F_F05	XII	R	1026781	1026781	1026681	1026822	BY	Interstitial	142	1
D	F_F05	XIV	L	26681	26681	26653	26731	BY	Interstitial	79	1
D	F_F05	XIV	L	296367	300017	296119	300140	RM	Interstitial	4022	14
D	F_F05	XIV	R	688148	690162	687503	690294	BY	Interstitial	2792	14
D	F_F05	XVI	L	78691	82484	78066	82997	BY	Interstitial	4932	9
D	F_F06	V	R	451448	566726	447109	576874	BY	Terminal	129766	480
D	F_F06	VII	L	353852	353852	353575	354291	BY	Interstitial	717	1
D	F_F06	XII	R	657303	1059640	558904	1078177	RM	Terminal	519274	1042
D	F_F06	XIV	L	61387	61469	61027	62337	RM	Interstitial	1311	2
D	F_F07	IX	L	25228	25228	22861	25713	BY	Interstitial	2853	1
D	F_F07	XIV	L	15990	347475	13048	354943	BY	Interstitial	341896	672
D	F_F08	II	R	755817	756114	755117	756559	RM	Interstitial	1443	2
D	F_F08	VII	L	9188	29523	1	30718	RM	Terminal	30718	362
D	F_F08	VIII	L	12605	20950	1	21430	RM	Terminal	21430	71
D	F_F08	X	R	455260	471532	455214	477802	RM	Interstitial	22589	45
D	F_F08	XII	L	14318	14318	1	16508	BY	Terminal	16508	1
D	F_F08	XII	R	792691	792691	792668	792718	BY	Interstitial	51	1
D	F_F08	XII	R	837460	841667	837289	842033	RM	Interstitial	4745	17
D	F_F08	XII	R	936343	1059640	935930	1078177	RM	Terminal	142248	443
D	F_F08	XVI	R	638486	932542	635215	933717	BY	Interstitial	298503	262
D	F_F09	II	R	674848	805343	673591	813184	RM	Terminal	139594	103
D	F_F09	IV	L	33904	292505	1	327107	BY	Terminal	327107	280
D	F_F09	IV	R	1220405	1523563	892926	1531933	RM	Terminal	639008	864
D	F_F09	VI	L	16803	29751	1	29968	BY	Terminal	29968	133
D	F_F09	VII	R	1064969	1066166	1064408	1066171	BY	Interstitial	1764	20
D	F_F09	X	L	24374	152577	1	155031	BY	Terminal	155031	891
D	F_F09	XIV	L	43576	46554	43489	46629	RM	Interstitial	3141	20
D	F_F09	XV	R	956308	1078509	954523	1091291	RM	Terminal	136769	165
D	F_F10	V	R	458086	461234	457087	461741	RM	Interstitial	4655	5
D	F_F10	VI	L	15383	15422	15316	16158	BY	Interstitial	843	2
D	F_F10	VI	L	56854	64249	56576	64876	RM	Interstitial	8300	29
D	F_F10	VIII	R	133140	133140	133076	133449	BY	Interstitial	374	1
D	F_F11	II	L	126836	128257	126586	128401	BY	Interstitial	1816	2
D	F_F11	VII	R	983018	996469	981351	996845	BY	Interstitial	15495	126
D	F_F11	VII	R	1007580	1075964	1007564	1090940	RM	Terminal	83377	242
D	F_F11	XIII	R	319136	916916	317254	924431	BY	Terminal	607178	571
D	F_F11	XIV	R	667216	776400	666157	784333	RM	Terminal	118177	213
D	F_F11	XV	R	1027094	1028039	1026761	1028582	BY	Interstitial	1822	2
D	F_F11	XV	R	1073448	1074287	1072409	1074933	BY	Interstitial	2525	15
D	F_F11	XVI	L	22059	22059	19767	24081	BY	Interstitial	4315	1
D	F_F11	XVI	R	869725	939663	867201	948066	RM	Terminal	80866	145
D	F_F12	II	R	450377	456231	449957	458344	BY	Interstitial	8387	13
D	F_F12	IV	R	1468720	1468720	1468641	1468752	BY	Interstitial	112	1
D	F_F12	VII	R	797776	1082991	797737	1090940	RM	Terminal	293204	1034
D	F_F12	X	R	707018	708229	706609	708798	BY	Interstitial	2190	7
D	F_F12	XII	L	86612	86628	86491	86802	BY	Interstitial	312	2
D	F_F12	XII	R	460417	1059640	452858	1078177	BY	Terminal	625319	1188
D	F_F12	XIII	R	585021	916916	584426	924431	BY	Terminal	340006	515
D	F_F12	XV	R	1073052	1073836	1072211	1074708	BY	Interstitial	2498	4
D	F_F12	XVI	L	22059	22059	19767	24081	BY	Interstitial	4315	1
D	F_G01	III	L	14069	101597	1	103512	BY	Terminal	103511	34
D	F_G01	III	R	306561	306561	305030	316620	RM	Terminal	11591	1
D	F_G01	IV	R	1059459	1523284	945428	1531933	BY	Terminal	586505	846
D	F_G01	XII	L	14318	56781	1	59049	BY	Terminal	59049	160
D	F_G01	XII	R	609791	1059611	571290	1078177	BY	Terminal	506888	1036
D	F_G01	XV	R	826784	850266	826452	850350	BY	Interstitial	23899	79
D	F_G02	II	R	532827	535535	532640	537672	BY	Interstitial	5033	5
D	F_G02	II	R	566469	576434	563728	578621	RM	Interstitial	14894	8
D	F_G02	VII	R	1082906	1082907	1082863	1082954	BY	Interstitial	92	2
D	F_G02	XV	L	173080	173127	173051	173147	RM	Interstitial	97	4
D	F_G02	XVI	L	15039	339175	1	436230	RM	Terminal	436230	416
D	F_G03	VII	R	1051213	1051381	1050773	1051685	BY	Interstitial	913	3
D	F_G03	IX	L	252405	252405	252378	252771	BY	Interstitial	394	1
D	F_G03	XI	L	20522	20567	20509	20591	RM	Interstitial	83	3
D	F_G04	I	L	87445	91472	86463	92630	RM	Interstitial	6168	22
D	F_G04	V	L	7546	107341	1	107460	RM	Terminal	107459	473
D	F_G04	V	R	216589	232364	216226	233301	RM	Interstitial	17075	30
D	F_G04	IX	L	354047	354047	352046	357056	RM	Interstitial	5011	1
D	F_G04	X	R	644097	644706	643238	644865	RM	Interstitial	1627	3
D	F_G04	X	R	701827	729142	701570	745751	RM	Terminal	44182	75
D	F_G04	XIII	R	806573	807743	804080	808488	BY	Interstitial	4409	3
D	F_G04	XIV	L	10105	16445	1	16491	RM	Terminal	16491	10
D	F_G04	XIV	R	639287	639287	638508	642117	BY	Interstitial	3610	1
D	F_G04	XVI	L	26397	282326	21936	300187	BY	Interstitial	278252	418
D	F_G05	II	R	500498	799317	495559	802329	BY	Interstitial	306770	185
D	F_G05	IX	L	34809	35118	34449	35136	BY	Interstitial	688	5
D	F_G05	XIII	R	311235	311235	309893	313002	BY	Interstitial	3110	1
D	F_G05	XIV	L	137285	142083	133623	143623	RM	Interstitial	10001	3
D	F_G06	I	L	12964	99471	1	103504	RM	Terminal	103504	420
D	F_G06	IV	L	90061	164580	88687	165498	RM	Interstitial	76812	149
D	F_G06	IV	R	1105164	1523440	1027876	1531933	RM	Terminal	504058	975
D	F_G06	V	L	117057	117057	116375	117095	RM	Interstitial	721	1
D	F_G06	V	R	221903	566726	220078	576874	RM	Terminal	356796	1037
D	F_G06	VIII	L	93974	93974	93916	94152	RM	Interstitial	237	1
D	F_G06	VIII	R	197974	211550	197403	214869	RM	Interstitial	17467	25
D	F_G06	XIV	R	671892	776400	670213	784333	RM	Terminal	114121	218
D	F_G06	XV	R	932327	934516	931445	935009	RM	Interstitial	3565	2
D	F_G07	V	L	22302	22302	21871	22746	BY	Interstitial	876	1
D	F_G07	VII	L	485316	485316	484343	485853	RM	Interstitial	1511	1
D	F_G07	XII	L	96022	96022	95922	96086	RM	Interstitial	165	1
D	F_G07	XIV	R	773751	773751	773726	773777	BY	Interstitial	52	1
D	F_G07	XV	L	12048	14268	1	15672	RM	Terminal	15672	20
D	F_G08	VIII	R	370997	381790	369098	382146	RM	Interstitial	13049	22
D	F_G08	XII	R	312732	318033	312653	318455	RM	Interstitial	5803	17
D	F_G08	XII	R	956593	1059640	956569	1078177	BY	Terminal	121609	403
D	F_G08	XIII	R	290445	916916	290267	924431	RM	Terminal	634165	854
D	F_G08	XIV	L	26681	26681	26581	26731	BY	Interstitial	151	1
D	F_G08	XIV	R	773751	773751	773726	773777	BY	Interstitial	52	1
D	F_G08	XV	R	904881	1075610	902914	1076903	BY	Interstitial	173989	224
D	F_G08	XVI	L	16732	17474	15886	19721	BY	Interstitial	3836	8
D	F_G08	XVI	L	546787	546787	545384	547205	BY	Interstitial	1822	1
D	F_G09	II	L	47104	51771	44175	54096	RM	Interstitial	9922	4
D	F_G09	IV	R	1371004	1371136	1369814	1371498	RM	Interstitial	1685	3
D	F_G09	V	L	22302	22302	22245	22463	BY	Interstitial	219	1
D	F_G09	VIII	L	93962	93974	93956	94152	RM	Interstitial	197	4
D	F_G09	XII	L	14318	62374	1	62994	RM	Terminal	62994	154
D	F_G09	XII	R	504665	1059640	482585	1078177	RM	Terminal	595593	1558
D	F_G09	XIV	L	26681	26681	26675	26731	BY	Interstitial	57	1
D	F_G10	II	R	347935	375801	347299	376358	RM	Interstitial	29060	26
D	F_G10	V	R	234239	241371	233302	241675	RM	Interstitial	8374	36
D	F_G10	VII	R	1082906	1082907	1082863	1082939	BY	Interstitial	77	2
D	F_G10	X	L	24839	24839	24799	24847	BY	Interstitial	49	1
D	F_G10	XII	R	758492	758492	758474	758543	BY	Interstitial	70	1
D	F_G10	XII	R	1059640	1059640	1059422	1078177	RM	Terminal	18756	1
D	F_G10	XIII	R	430829	916916	423301	924431	BY	Terminal	501131	795
D	F_G10	XV	R	1073448	1074287	1072409	1074933	BY	Interstitial	2525	11
D	F_G10	XVI	L	21970	22059	19722	24227	BY	Interstitial	4506	2
D	F_G11	II	L	163349	164828	163215	164967	RM	Interstitial	1753	8
D	F_G11	V	R	200053	566726	199597	576874	RM	Terminal	377278	1150
D	F_G11	VI	L	15201	29907	13670	30046	BY	Interstitial	16377	155
D	F_G11	VII	R	1082906	1082907	1082863	1082939	BY	Interstitial	77	2
D	F_G11	X	L	24374	51007	1	51163	BY	Terminal	51163	285
D	F_G11	XII	R	727901	1059640	727175	1078177	BY	Terminal	351002	1511
D	F_G11	XV	R	411250	411250	411185	411266	RM	Interstitial	82	1
D	F_G12	I	R	12964	207179	1	230218	RM	Terminal	230218	937
D	F_G12	IV	L	150307	152269	149886	152748	RM	Interstitial	2863	7
D	F_G12	IV	R	1489717	1489717	1489632	1489887	RM	Interstitial	256	1
D	F_G12	VI	R	192707	211826	192649	211973	BY	Interstitial	19324	92
D	F_G12	VII	L	10456	10456	10401	10496	BY	Interstitial	96	1
D	F_G12	VII	R	925457	935054	923702	935457	RM	Interstitial	11756	18
D	F_G12	XII	R	514634	1059640	482440	1078177	BY	Terminal	595738	1560
D	F_G12	XIII	R	485712	489875	485421	490061	RM	Interstitial	4641	14
D	F_G12	XIII	R	500943	916916	500437	924431	BY	Terminal	423995	777
D	F_G12	XV	L	25319	25319	24886	25329	RM	Interstitial	444	1
D	F_G12	XV	R	1073448	1074287	1072409	1074933	BY	Interstitial	2525	13
D	F_G12	XVI	L	21970	22059	19722	24227	BY	Interstitial	4506	2
D	F_G12	XVI	R	714288	939489	712954	948066	RM	Terminal	235113	283
D	F_G13	V	L	117057	117057	116375	117095	RM	Interstitial	721	1
D	F_G13	VI	L	125664	128570	125287	128654	BY	Interstitial	3368	12
D	F_G13	VIII	L	12605	17641	1	18278	BY	Terminal	18278	55
D	F_G13	X	L	272847	275952	272519	276202	BY	Interstitial	3684	2
D	F_G13	XII	R	490736	1059640	475621	1078177	RM	Terminal	602557	1652
D	F_G13	XIII	R	365953	365953	358437	366290	BY	Interstitial	7854	1
D	F_D01	V	L	68702	68702	66603	70385	RM	Interstitial	3783	1
D	F_D01	VII	L	10456	10456	10401	10480	BY	Interstitial	80	1
D	F_D01	VII	R	1083197	1083201	1083102	1090940	BY	Terminal	7839	2
D	F_D01	X	L	116568	116568	116554	116698	BY	Interstitial	145	1
D	F_D01	XII	R	495344	1064439	470771	1078177	RM	Terminal	607407	1166
D	F_D01	XIV	R	752024	755402	750048	756674	RM	Interstitial	6627	14
D	F_D01	XV	L	131471	131747	131399	131802	RM	Interstitial	404	5
D	F_D01	XVI	L	15039	222598	1	223239	RM	Terminal	223239	398
D	F_D01	XVI	R	659469	659469	658190	660281	BY	Interstitial	2092	1
D	F_D02	II	R	643432	643432	643304	643672	RM	Interstitial	369	1
D	F_D02	IV	L	200994	205771	200666	207780	BY	Interstitial	7115	7
D	F_D02	VIII	R	105615	105615	105574	105937	BY	Interstitial	364	1
D	F_D02	XI	R	627879	627879	627633	627954	RM	Interstitial	322	1
D	F_D02	XII	R	306415	306415	306093	306958	RM	Interstitial	866	1
D	F_D02	XIII	L	128432	134620	128011	134894	RM	Interstitial	6883	37
D	F_D02	XIV	L	10105	10174	1	13081	RM	Terminal	13081	2
D	F_D02	XIV	R	763023	766895	762322	767878	BY	Interstitial	5557	5
D	F_D03	II	L	9932	12194	1	12627	RM	Terminal	12627	5
D	F_D03	VII	R	1082905	1082906	1082862	1082921	BY	Interstitial	60	2
D	F_D03	VIII	L	12605	59205	1	59389	BY	Terminal	59389	175
D	F_D03	X	L	43594	57860	43428	57940	BY	Interstitial	14513	65
D	F_D03	XI	L	7552	171361	1	171396	BY	Terminal	171395	862
D	F_D03	XII	L	13808	14318	1	16508	BY	Terminal	16508	2
D	F_D03	XII	R	490736	1059640	468467	1078177	BY	Terminal	609711	1967
D	F_D03	XIV	L	71784	71784	70776	74400	BY	Interstitial	3625	1
D	F_D03	XV	R	439785	440015	439432	440269	RM	Interstitial	838	2
D	F_D03	XV	R	715815	1075610	714871	1076903	BY	Interstitial	362032	643
D	F_D03	XVI	L	16732	17474	16711	19721	BY	Interstitial	3011	7
D	F_D04	IV	R	1103480	1523284	954221	1531933	RM	Terminal	577713	897
D	F_D04	XI	R	483350	644791	482889	666816	BY	Terminal	183928	710
D	F_D04	XII	R	177778	177778	175835	179053	RM	Interstitial	3219	1
D	F_D04	XIV	L	10105	71784	1	74400	RM	Terminal	74400	338
D	F_D04	XV	R	361461	361461	361256	361509	RM	Interstitial	254	1
D	F_D04	XV	R	916094	1075610	914412	1076903	BY	Interstitial	162491	209
D	F_D04	XVI	L	16732	17474	16697	19721	BY	Interstitial	3025	7
D	F_D04	XVI	L	233841	237340	233424	237363	BY	Interstitial	3940	30
D	F_D05	III	R	237018	266271	232574	278907	RM	Interstitial	46333	40
D	F_D05	IV	L	135298	136940	133929	137513	BY	Interstitial	3585	3
D	F_D05	VI	L	15641	15641	15532	15650	RM	Interstitial	119	1
D	F_D05	VII	L	267458	276488	262515	280130	BY	Interstitial	17616	12
D	F_D05	VII	R	664995	1083007	655244	1090940	RM	Terminal	435697	1144
D	F_D05	VIII	R	202737	203842	200643	206203	RM	Interstitial	5561	6
D	F_D05	VIII	R	269682	269682	266931	271253	RM	Interstitial	4323	1
D	F_D05	XIV	L	549689	550173	549625	551020	RM	Interstitial	1396	2
D	F_D05	XV	R	554076	555451	548679	560940	RM	Interstitial	12262	2
D	F_D05	XVI	L	195879	215973	195356	216996	BY	Interstitial	21640	33
D	F_D06	II	R	643432	643432	643304	643672	RM	Interstitial	369	1
D	F_D06	IV	L	51735	56089	50176	59081	BY	Interstitial	8906	4
D	F_D06	IV	L	77418	77418	76573	78003	RM	Interstitial	1431	1
D	F_D06	VI	L	120204	120772	119932	121457	RM	Interstitial	1526	4
D	F_D06	VII	R	870103	870103	869872	870161	BY	Interstitial	290	1
D	F_D06	X	L	323030	323030	321821	323161	BY	Interstitial	1341	1
D	F_D06	XI	L	17681	22343	17449	22629	BY	Interstitial	5181	59
D	F_D06	XIV	L	600876	600876	600513	601562	BY	Interstitial	1050	1
D	F_D06	XIV	R	639287	639287	638021	642117	RM	Interstitial	4097	1
D	F_D06	XV	L	30790	219832	30564	220086	BY	Interstitial	189522	1132
D	F_D06	XV	R	1071370	1078198	1070638	1091291	RM	Terminal	20654	20
D	F_D07	II	R	339326	346663	338469	348998	RM	Interstitial	10530	6
D	F_D07	XVI	L	208747	211078	208092	211133	RM	Interstitial	3042	4
D	F_D08	II	L	203783	203783	203675	203980	RM	Interstitial	306	1
D	F_D08	V	L	22625	22635	22407	22913	BY	Interstitial	507	2
D	F_D08	V	L	35579	38956	35195	39096	BY	Interstitial	3902	18
D	F_D08	VIII	R	396631	531108	396553	562643	RM	Terminal	166091	305
D	F_D08	XIV	R	741004	741004	739212	742169	RM	Interstitial	2958	1
D	F_D08	XIV	R	774183	774183	774066	774316	BY	Interstitial	251	1
D	F_D08	XVI	L	26397	95333	24228	95568	BY	Interstitial	71341	99
D	F_D09	II	R	336720	805343	335386	813184	RM	Terminal	477799	603
D	F_D09	III	R	301452	303499	300577	305029	BY	Interstitial	4453	3
D	F_D09	VII	R	875496	1075964	875394	1078706	BY	Interstitial	203313	649
D	F_D09	XII	L	13808	14318	1	16508	BY	Terminal	16508	2
D	F_D09	XII	L	148231	148231	147006	149769	RM	Interstitial	2764	1
D	F_D09	XIII	R	600819	605162	600774	610357	BY	Interstitial	9584	3
D	F_D10	V	R	400856	566784	400669	576874	RM	Terminal	176205	571
D	F_D10	VI	L	15641	15641	15477	15650	RM	Interstitial	174	1
D	F_D10	VIII	R	404452	408482	403848	408798	BY	Interstitial	4951	22
D	F_D11	IX	L	31217	32809	30423	32885	BY	Interstitial	2463	12
D	F_D11	XII	L	35979	36311	34546	36931	RM	Interstitial	2386	2
D	F_D11	XVI	R	697573	932542	696680	933717	BY	Interstitial	237037	250
D	F_D12	II	L	183456	197035	183327	197203	BY	Interstitial	13876	74
D	F_D12	VIII	R	328055	328271	326049	329017	RM	Interstitial	2969	2
D	F_D12	IX	L	19592	139513	1	140262	RM	Terminal	140262	667
D	F_D12	XV	R	854622	854622	853580	854644	BY	Interstitial	1065	1
D	F_D13	I	L	27210	120378	1	124115	RM	Terminal	124115	446
D	F_D13	IV	R	1379287	1398909	1377274	1399475	BY	Interstitial	22201	22
D	F_D13	VI	L	111439	111687	109725	113189	BY	Interstitial	3465	2
D	F_D13	XII	R	384824	1064439	383801	1078177	RM	Terminal	694376	1909
D	F_D13	XIV	L	509173	511616	508116	511765	BY	Interstitial	3650	3
D	F_D13	XV	L	12048	20516	1	20855	RM	Terminal	20855	92
D	F_D13	XV	R	1043118	1043118	1041452	1044025	RM	Interstitial	2574	1
D	F_D14	II	R	412403	413148	411703	414347	RM	Interstitial	2645	5
D	F_D14	V	L	7546	15826	1	15895	RM	Terminal	15894	66
D	F_D14	X	L	194790	208641	194436	208980	BY	Interstitial	14544	21
D	F_D14	X	L	415069	423286	412629	423815	RM	Interstitial	11187	35
D	F_D14	X	R	625737	625794	625464	626048	RM	Interstitial	585	3
D	F_D14	XII	R	188708	1064439	188201	1078177	RM	Terminal	889977	1637
D	F_D14	XIII	L	192110	195744	188113	199112	RM	Interstitial	11000	6
D	F_D14	XV	R	715815	1075610	714015	1076903	BY	Interstitial	362888	395
D	F_D14	XVI	L	16689	17474	15864	19721	BY	Interstitial	3858	8

## Sheet: Table_S3_De_novo_mutations
Strain	ID	Chr	POS	REF	ALT	GT	mut_type	complex
D	F_A01	XIV	181085	A	AAG	0/1	indel	FALSE
D	F_A05	IV	1201630	AT	A	0/1	indel	FALSE
D	F_A05	XIV	22623	G	A	0/1	SNM	FALSE
D	F_A06	VII	376516	A	ACTT	0/1	indel	FALSE
D	F_A06	XIII	13718	G	T	0/1	SNM	FALSE
D	F_A06	XVI	37221	G	A	0/1	SNM	FALSE
D	F_A07	VIII	211892	C	T	0/1	SNM	FALSE
D	F_A08	II	744533	G	C	0/1	SNM	FALSE
D	F_A08	XVI	83790	C	T	0/1	SNM	FALSE
D	F_A10	XIV	23222	A	G	0/1	SNM	FALSE
D	F_A11	V	73607	G	A	0/1	SNM	FALSE
D	F_A12	XII	1063578	T	C	0/1	SNM	FALSE
D	F_A14	I	201251	TTG	T	0/1	indel	FALSE
D	F_A14	I	201295	A	T	0/1	SNM	FALSE
D	F_C01	X	393662	TTA	T	0/1	indel	FALSE
D	F_C02	I	129449	AGCCTGG	A	0/1	indel	FALSE
D	F_C02	II	429251	TCACTC	T	0/1	indel	FALSE
D	F_C02	III	197108	G	GCC	0/1	indel	FALSE
D	F_C02	XVI	932641	T	C	0/1	SNM	FALSE
D	F_C03	VII	700909	C	CA	0/1	indel	FALSE
D	F_C05	IX	64103	T	TCGG	0/1	indel	FALSE
D	F_C06	II	406399	TTTGG	T	0/1	indel	FALSE
D	F_C06	XIV	704418	A	C	0/1	SNM	FALSE
D	F_C07	XII	205100	AATG	A	0/1	indel	FALSE
D	F_C08	V	72947	T	C	0/1	SNM	FALSE
D	F_C08	X	95883	G	A	0/1	SNM	FALSE
D	F_C09	V	118293	A	ATGTTGGAATAGAAATCAACTATCATCTACT	0/1	indel	TRUE
D	F_C10	X	714820	T	C	0/1	SNM	FALSE
D	F_C10	XV	770688	TCAG	T	0/1	indel	FALSE
D	F_C11	XV	127773	T	C	0/1	SNM	FALSE
D	F_C12	IV	18135	C	T	0/1	SNM	FALSE
D	F_C13	XIV	687212	ATC	A	0/1	indel	FALSE
D	F_D01	II	801351	G	A	0/1	SNM	FALSE
D	F_D01	XI	467825	TTCCTCACCTTGCA	T	0/1	indel	TRUE
D	F_D02	III	268353	G	C	0/1	SNM	FALSE
D	F_D02	XIII	875592	G	T	0/1	SNM	FALSE
D	F_D03	X	505329	G	C	0/1	SNM	FALSE
D	F_D03	XII	48889	AGGGTGTCT	A	0/1	indel	TRUE
D	F_D04	IX	37896	A	T	0/1	SNM	FALSE
D	F_D05	II	12488	G	A	0/1	SNM	FALSE
D	F_D05	XVI	207309	G	A	2025-01-01	SNM	FALSE
D	F_D06	III	280980	T	C	0/1	SNM	FALSE
D	F_D06	VII	28329	T	C	0/1	SNM	FALSE
D	F_D08	III	121607	T	C	0/1	SNM	FALSE
D	F_D08	VIII	528638	T	TG	0/1	indel	FALSE
D	F_D08	XII	1057504	A	AT	0/1	indel	FALSE
D	F_D09	VI	123506	A	G	0/1	SNM	FALSE
D	F_D09	VI	160097	G	T	0/1	SNM	FALSE
D	F_D09	VIII	233299	TTTG	T	0/1	indel	FALSE
D	F_D10	X	122667	A	T	0/1	SNM	FALSE
D	F_D10	XVI	906510	T	C	0/1	SNM	FALSE
D	F_D11	IV	1506181	G	C	0/1	SNM	FALSE
D	F_D12	XI	251487	ACTTC	A	0/1	indel	FALSE
D	F_D13	II	407724	TGCC	T	0/1	indel	FALSE
D	F_D13	XVI	899410	C	T	0/1	SNM	FALSE
D	F_F01	II	711673	A	C	0/1	SNM	FALSE
D	F_F01	III	107701	G	A	0/1	SNM	FALSE
D	F_F02	II	143844	ATG	A	0/1	indel	FALSE
D	F_F02	XIII	653887	GT	G	0/1	indel	FALSE
D	F_F03	II	477484	TCCA	T	0/1	indel	FALSE
D	F_F03	XII	1063565	C	T	0/1	SNM	FALSE
D	F_F03	XVI	53082	A	AAT	0/1	indel	FALSE
D	F_F06	VII	102486	ACGGT	A	0/1	indel	FALSE
D	F_F06	X	402058	GCC	G	0/1	indel	FALSE
D	F_F08	XI	458124	T	TAAAGTTTAGAAAGATGACATAAAGATTAACTTAATACA	0/1	indel	FALSE
D	F_F08	XV	1009827	C	G	0/1	SNM	TRUE
D	F_F09	II	648966	A	G	0/1	SNM	FALSE
D	F_F09	XVI	913459	A	G	0/1	SNM	FALSE
D	F_F10	I	42004	A	G	0/1	SNM	FALSE
D	F_F11	IV	1520244	T	C	0/1	SNM	FALSE
D	F_F12	VII	795628	AC	A	0/1	indel	FALSE
D	F_G01	III	247083	C	T	0/1	SNM	FALSE
D	F_G01	IV	1366918	TCCAAGC	T	0/1	indel	FALSE
D	F_G01	VII	1072007	C	T	0/1	SNM	FALSE
D	F_G01	XIV	722256	TG	T	0/1	indel	FALSE
D	F_G02	XIII	172215	ATCG	A	0/1	indel	FALSE
D	F_G02	XVI	214242	A	ATAAAAAGCATAGGAAAAACTT	0/1	indel	TRUE
D	F_G03	VIII	495856	A	G	0/1	SNM	FALSE
D	F_G03	IX	399325	C	T	0/1	SNM	FALSE
D	F_G03	XII	1012992	G	A	0/1	SNM	FALSE
D	F_G03	XV	238411	A	AAT	0/1	indel	FALSE
D	F_G03	XV	1010431	G	C	0/1	SNM	FALSE
D	F_G04	XIII	68825	A	G	0/1	SNM	FALSE
D	F_G04	XIV	47526	C	T	0/1	SNM	FALSE
D	F_G05	II	270854	A	ATTTTT	0/1	indel	FALSE
D	F_G05	IX	154049	G	GA	0/1	indel	FALSE
D	F_G06	XIV	118987	ATG	A	0/1	indel	FALSE
D	F_G07	V	86176	TGAA	T	0/1	indel	FALSE
D	F_G07	XV	425467	TCGA	T	0/1	indel	FALSE
D	F_G08	XII	1065035	GGT	G	0/1	indel	FALSE
D	F_G09	XI	638427	TCA	T	0/1	indel	FALSE
D	F_G09	XV	425718	AGCACTTTC	A	0/1	indel	TRUE
D	F_G10	I	134499	T	G	0/1	SNM	FALSE
D	F_G10	IX	432219	C	T	0/1	SNM	FALSE
D	F_G10	XII	264097	TGAA	T	0/1	indel	FALSE
D	F_G11	II	539184	ATCTCTTG	A	0/1	indel	TRUE
D	F_G11	XI	637589	T	C	0/1	SNM	FALSE
D	F_G12	V	93305	T	C	0/1	SNM	FALSE
C	H_A03	XV	30131	C	G	0/1	SNM	FALSE
C	H_A07	IV	981178	T	TAG	0/1	indel	FALSE
C	H_A08	XV	553377	CTCT	C	0/1	indel	FALSE
C	H_A11	VIII	85386	T	TCATTTTTCTCACAAAGCTCGATTAAAAACCGGTGCCCTAACGATTC	0/1	indel	TRUE
C	H_A12	V	450750	T	G	2025-01-01	SNM	FALSE
C	H_A12	XII	25346	A	G	0/1	SNM	FALSE
C	H_B01	XV	20041	C	G	0/1	SNM	FALSE
C	H_B01	XV	38778	A	G	0/1	SNM	FALSE
C	H_B03	V	465129	G	GT	0/1	indel	FALSE
C	H_B04	VIII	135959	G	A	0/1	SNM	FALSE
C	H_B06	IV	778371	GA	G	0/1	indel	FALSE
C	H_B07	XI	430894	A	C	0/1	SNM	FALSE
C	H_B08	XV	89506	T	TA	0/1	indel	FALSE
C	H_B09	I	107510	C	T	0/1	SNM	FALSE
C	H_B09	VIII	365346	A	G	0/1	SNM	FALSE
C	H_B10	VII	278529	T	G	0/1	SNM	FALSE
C	H_B10	XV	435913	C	A	0/1	SNM	FALSE
C	H_B11	I	110128	A	T	0/1	SNM	FALSE
C	H_C02	V	539962	TC	T	0/1	indel	FALSE
C	H_C02	XIV	345259	A	G	2025-01-01	SNM	FALSE
C	H_C05	V	546908	G	C	0/1	SNM	FALSE
C	H_C05	VI	244101	C	T	0/1	SNM	FALSE
C	H_C05	VII	42021	G	C	0/1	SNM	FALSE
C	H_C07	V	132093	G	A	0/1	SNM	FALSE
C	H_C07	VIII	58216	G	C	0/1	SNM	FALSE
C	H_C08	XI	240652	TTCATCATCATCG	T	0/1	indel	FALSE
C	H_C09	VII	609257	AT	A	0/1	indel	TRUE
C	H_C10	VIII	389164	G	GTATTTGATGTTATAGCTTTATC	0/1	indel	TRUE
C	H_C12	V	319647	C	CA	0/1	indel	FALSE
C	H_C12	VII	161771	T	C	0/1	SNM	FALSE
C	H_D02	XVI	259028	TCGAG	T	0/1	indel	FALSE
C	H_D04	XV	30143	C	T	0/1	SNM	FALSE
C	H_D09	VII	1047501	G	C	0/1	SNM	FALSE
C	H_D09	XIII	183961	AT	A	0/1	indel	FALSE
C	H_D10	III	195988	T	G	0/1	SNM	FALSE
C	H_E02	XII	1064038	T	C	0/1	SNM	FALSE
C	H_E02	XIV	508749	G	GTTTTT	0/1	indel	FALSE
C	H_E05	X	291471	C	CTCG	0/1	indel	FALSE
C	H_E06	IV	1460845	G	C	0/1	SNM	FALSE
C	H_E06	IX	80708	G	A	0/1	SNM	FALSE
C	H_E06	XIII	157601	TC	T	0/1	indel	FALSE
C	H_E07	III	124006	T	G	0/1	SNM	FALSE
C	H_E07	VIII	25189	C	G	0/1	SNM	FALSE
C	H_E07	XV	67636	A	C	0/1	SNM	FALSE
C	H_E09	VI	104533	GC	G	0/1	indel	FALSE
C	H_E09	XII	1062701	A	G	0/1	SNM	FALSE
C	H_E09	XV	860935	TTA	T	0/1	indel	FALSE
C	H_E10	II	258099	GA	G	0/1	indel	FALSE
C	H_E10	XIV	238511	T	TA	0/1	indel	FALSE
C	H_E11	IV	1503865	C	G	0/1	SNM	FALSE
C	H_E11	XII	941149	G	GTAATTTATCTTA	0/1	indel	TRUE
C	H_F02	XII	1064345	G	A	0/1	SNM	FALSE
C	H_F03	XVI	405910	GT	G	0/1	indel	FALSE
C	H_F04	IV	1360725	G	A	0/1	SNM	FALSE
C	H_F04	XI	419648	C	A	0/1	SNM	FALSE
C	H_F04	XV	1009286	G	A	2025-01-01	SNM	FALSE
C	H_F04	XV	1060911	C	T	2025-01-01	SNM	FALSE
C	H_F05	IX	72511	C	T	0/1	SNM	FALSE
C	H_F05	XII	766458	TAAAA	TA	0/1	indel	FALSE
C	H_F05	XIV	14027	C	T	0/1	SNM	FALSE
C	H_F05	XV	210637	G	A	0/1	SNM	FALSE
C	H_F06	IV	1206683	T	TATATGTA	0/1	indel	TRUE
C	H_F06	XII	134101	C	CT	0/1	indel	FALSE
C	H_F06	XV	1020504	T	G	0/1	SNM	FALSE
C	H_F06	XVI	386523	ATTT	ATT	0/1	indel	FALSE
C	H_F07	XII	819268	G	A	2025-01-01	SNM	FALSE
C	H_F08	II	805054	G	T	0/1	SNM	FALSE
C	H_F08	XIV	165367	G	A	0/1	SNM	FALSE
C	H_F09	X	231598	T	C	0/1	SNM	FALSE
C	H_F10	I	60267	G	A	0/1	SNM	FALSE
C	H_F10	II	110330	G	A	0/1	SNM	FALSE
C	H_F11	VII	1047116	T	C	0/1	SNM	FALSE
C	H_F11	XVI	650448	TTAC	T	0/1	indel	FALSE
C	H_F12	IV	1513228	C	A	0/1	SNM	FALSE
C	H_F12	VI	29735	G	C	0/1	SNM	FALSE
C	H_G01	IV	19574	C	G	0/1	SNM	FALSE
C	H_G01	V	426462	T	A	0/1	SNM	FALSE
C	H_G01	VIII	163561	G	C	0/1	SNM	FALSE
C	H_G01	XIII	238211	C	CA	0/1	indel	FALSE
C	H_G02	XI	41371	T	A	0/1	SNM	FALSE
C	H_G02	XIV	749151	C	A	0/1	SNM	FALSE
C	H_G03	III	79415	G	A	0/1	SNM	FALSE
C	H_G03	VIII	179946	T	C	0/1	SNM	FALSE
C	H_G04	II	805125	C	A	0/1	SNM	FALSE
C	H_G04	III	276090	C	G	0/1	SNM	FALSE
C	H_G04	IV	654321	TCAA	T	0/1	indel	FALSE
C	H_G06	IV	781971	C	CT	0/1	indel	FALSE
C	H_G06	VI	68608	A	C	0/1	SNM	FALSE
C	H_G06	VIII	460207	C	T	0/1	SNM	FALSE
C	H_G06	X	541807	C	G	0/1	SNM	FALSE
C	H_G08	V	105960	G	A	0/1	SNM	FALSE
C	H_G08	VI	180338	C	A	0/1	SNM	FALSE
C	H_G08	XVI	926636	T	C	2025-01-01	SNM	FALSE
C	H_G09	II	81286	G	A	0/1	SNM	FALSE
C	H_G09	II	625166	G	A	0/1	SNM	FALSE
C	H_G09	VII	253345	T	C	0/1	SNM	FALSE
C	H_G09	VII	910116	TA	T	0/1	indel	FALSE
C	H_G09	XII	447646	CTA	CTATA	0/1	indel	FALSE
C	H_G09	XII	964388	G	A	0/1	SNM	FALSE
C	H_G09	XIV	93347	G	C	0/1	SNM	FALSE
C	H_G09	XVI	126527	C	CAT	0/1	indel	FALSE
C	H_G10	III	301271	G	GA	0/1	indel	FALSE
C	H_G11	I	81330	G	A	2025-01-01	SNM	FALSE
C	H_G11	IV	137785	TCAATATGGAGCTCACACTGTATGCTACAATTTGGCCTCCATTCATAACTGCCAAGATAAAATTTGTTGG	T	0/1	indel	FALSE
C	H_G11	IV	849782	GA	G	0/1	indel	FALSE
C	H_G11	V	482472	G	A	0/1	SNM	TRUE
C	H_G11	XI	89003	C	G	0/1	SNM	FALSE
C	H_G11	XI	242796	TG	T	0/1	indel	FALSE
C	H_G11	XIV	723604	T	C	0/1	SNM	FALSE
C	H_G11	XVI	528931	TTC	T	0/1	indel	FALSE
C	H_G12	I	91628	C	T	0/1	SNM	FALSE
C	H_G12	III	287060	A	G	0/1	SNM	FALSE
C	H_H02	VII	1067237	T	A	0/1	SNM	FALSE
C	H_H02	IX	69978	A	C	0/1	SNM	FALSE
C	H_H03	VII	1044285	A	G	0/1	SNM	FALSE
C	H_H05	VII	428081	AAT	A	0/1	indel	FALSE
C	H_H05	VII	753273	A	AGACGATGACGATGACGAT	0/1	indel	TRUE
C	H_H05	XIII	651946	CA	CAA	0/1	indel	FALSE
C	H_H06	II	685374	AAT	A	0/1	indel	FALSE
C	H_H06	XIV	397702	ATATG	A	0/1	indel	FALSE
W	N_A02	VIII	199251	TG	T	0/1	indel	FALSE
W	N_A03	V	490198	T	TTGTTCATGTTCATGTTCATGTTCA	0/1	indel	TRUE
W	N_A04	IX	196663	A	ACGGCTTGCTT	0/1	indel	TRUE
W	N_A06	X	628788	CT	CAGTATTCCTGAATTGGATGAAAGTAACGATCATGT	0/1	indel	TRUE
W	N_A07	III	304205	A	G	0/1	SNM	FALSE
W	N_A07	V	18969	T	C	0/1	SNM	FALSE
W	N_A07	VII	1067375	C	A	0/1	SNM	FALSE
W	N_A07	VIII	288555	AC	A	0/1	indel	FALSE
W	N_A07	XII	1038115	GAGA	G	0/1	indel	FALSE
W	N_A07	XIV	776610	G	A	0/1	SNM	FALSE
W	N_A07	XV	30687	G	C	0/1	SNM	FALSE
W	N_A08	VII	1067712	A	AG	0/1	indel	FALSE
W	N_A08	XIV	509496	TAC	T	0/1	indel	FALSE
W	N_A09	I	201270	G	A	0/1	SNM	FALSE
W	N_A09	V	224027	GCAAT	G	0/1	indel	FALSE
W	N_A09	XV	753978	T	TTGATC	0/1	indel	FALSE
W	N_A10	XII	658132	GT	GTT	0/1	indel	FALSE
W	N_A10	XIV	492372	GAT	G	0/1	indel	FALSE
W	N_A11	XVI	237567	ATTGG	A	0/1	indel	FALSE
W	N_A12	V	11113	C	T	0/1	SNM	FALSE
W	N_A12	V	441072	ATTTGCC	A	0/1	indel	FALSE
W	N_A12	XIV	772602	ATC	A	0/1	indel	FALSE
W	N_B03	II	542681	GC	G	0/1	indel	FALSE
W	N_B03	VI	41633	A	C	0/1	SNM	FALSE
W	N_B03	VII	67979	G	C	0/1	SNM	FALSE
W	N_B03	XVI	73927	GT	G	0/1	indel	FALSE
W	N_B06	VIII	81680	G	C	0/1	SNM	FALSE
W	N_B07	X	85884	A	G	0/1	SNM	FALSE
W	N_B07	XV	431220	CT	C	0/1	indel	FALSE
W	N_B07	XV	579568	ACATCATCAT	A	0/1	indel	TRUE
W	N_C01	VII	523512	GT	G	0/1	indel	FALSE
W	N_C01	XIII	694355	TA	T	0/1	indel	FALSE
W	N_C06	III	279740	TG	T	0/1	indel	FALSE
W	N_C06	X	139817	AT	A	0/1	indel	FALSE
W	N_C07	VI	227650	G	C	0/1	SNM	FALSE
W	N_C08	VII	111632	G	A	0/1	SNM	FALSE
W	N_C10	II	626950	G	T	0/1	SNM	FALSE
W	N_C10	XVI	932389	A	G	0/1	SNM	FALSE
W	N_C11	I	37839	G	A	0/1	SNM	FALSE
W	N_C11	VI	166659	C	A	0/1	SNM	FALSE
W	N_C12	VII	577390	AT	A	0/1	indel	FALSE
W	N_C12	XIV	61369	C	T	2025-01-01	SNM	FALSE
W	N_D01	V	546716	A	C	0/1	SNM	FALSE
W	N_D03	XVI	306967	GC	G	0/1	indel	FALSE
W	N_D04	V	471965	C	T	0/1	SNM	FALSE
W	N_D05	III	98174	C	T	0/1	SNM	FALSE
W	N_D05	XIV	726298	C	CTGTTGGAATAGAAATCAACTATCATCTACT	0/1	indel	TRUE
W	N_D06	VIII	471790	T	C	0/1	SNM	FALSE
W	N_D07	I	44445	G	T	0/1	SNM	FALSE
W	N_D07	I	173374	G	T	0/1	SNM	FALSE
W	N_D07	VIII	28771	G	C	0/1	SNM	FALSE
W	N_D09	V	250570	A	T	0/1	SNM	FALSE
W	N_D09	IX	80207	C	G	0/1	SNM	FALSE
W	N_D11	I	54544	C	G	0/1	SNM	FALSE
W	N_D12	II	764602	GA	G	0/1	indel	FALSE
W	N_E02	XII	573841	TCGGACA	T	0/1	indel	FALSE
W	N_E03	XVI	904183	G	C	0/1	SNM	FALSE
W	N_E04	XII	1037610	C	A	0/1	SNM	FALSE
W	N_E04	XIV	707231	G	A	0/1	SNM	FALSE
W	N_E06	V	476927	T	C	2025-01-01	SNM	FALSE
W	N_E06	IX	176372	A	G	0/1	SNM	FALSE
W	N_E06	XI	623966	A	C	0/1	SNM	FALSE
W	N_E06	XIII	58780	TCAGA	T	0/1	indel	FALSE
W	N_E06	XIII	796948	G	A	0/1	SNM	FALSE
W	N_E06	XIV	352761	AT	A	0/1	indel	FALSE
W	N_E07	XI	616251	C	T	0/1	SNM	FALSE
W	N_E11	IX	55389	C	G	2025-01-01	SNM	FALSE
W	N_E12	II	580723	A	G	0/1	SNM	FALSE
W	N_F01	VIII	74580	A	G	0/1	SNM	FALSE
W	N_F01	XIV	235982	TAGAGA	T	0/1	indel	FALSE
W	N_F02	XI	337527	T	TGTTGCTGTG	0/1	indel	FALSE
W	N_F04	IV	205582	AGACGTTGGGCTGTAACTTGGT	A	0/1	indel	TRUE
W	N_F04	XII	11572	G	C	0/1	SNM	FALSE
W	N_F05	V	534615	G	T	0/1	SNM	FALSE
W	N_F06	III	274165	C	T	0/1	SNM	FALSE
W	N_F06	XI	44110	G	A	0/1	SNM	FALSE
W	N_F07	XIV	738955	C	T	0/1	SNM	FALSE
W	N_F08	XIII	183963	T	TGTTGTATCTCAAAATGAGATACGTCAG	0/1	indel	TRUE
W	N_F09	I	22789	A	G	2025-01-01	SNM	FALSE
W	N_F09	IV	1462759	AT	A	0/1	indel	FALSE
W	N_F10	III	33458	A	C	0/1	SNM	FALSE
W	N_F10	VII	83011	AT	A	0/1	indel	FALSE
W	N_F12	I	197393	A	G	0/1	SNM	FALSE
W	N_F12	XI	101662	A	G	0/1	SNM	FALSE
W	N_G01	IV	1329627	CGGCGGCTTCAGA	C	0/1	indel	TRUE
W	N_G04	IX	310517	TAC	T	0/1	indel	FALSE
W	N_G04	XII	15583	C	T	0/1	SNM	FALSE
W	N_G04	XIV	700284	G	A	0/1	SNM	FALSE
W	N_G04	XV	963458	G	A	0/1	SNM	FALSE
W	N_G05	VII	765742	ATTC	A	0/1	indel	FALSE
W	N_G06	V	402975	C	T	0/1	SNM	FALSE
W	N_G06	IX	213820	T	C	0/1	SNM	FALSE
W	N_G06	XIII	45443	G	T	0/1	SNM	FALSE
W	N_G06	XVI	109577	G	GTGCTGCCGGTGCAGGTGC	0/1	indel	TRUE
W	N_G07	VII	48748	C	G	0/1	SNM	FALSE
W	N_G08	XII	1065063	G	GGTGGGTGTGGTGTGGGT	0/1	indel	FALSE
W	N_G09	VI	43729	C	T	0/1	SNM	FALSE
W	N_G09	XII	955390	C	T	2025-01-01	SNM	FALSE
W	N_G09	XIV	493055	ATT	A	0/1	indel	FALSE
W	N_G10	I	142628	T	G	0/1	SNM	FALSE
W	N_G10	XII	91936	G	C	0/1	SNM	FALSE
W	N_H01	III	180703	T	C	0/1	SNM	FALSE
W	N_H02	VIII	198203	G	C	0/1	SNM	FALSE
W	N_H02	XV	906731	GA	G	0/1	indel	FALSE
W	N_H03	IV	831675	GA	G	0/1	indel	FALSE
W	N_H03	VIII	48100	ACCTG	A	0/1	indel	FALSE
W	N_H04	I	18724	A	G	2025-01-01	SNM	FALSE
W	N_H04	XIV	345472	GA	G	0/1	indel	FALSE
W	N_H05	X	577003	AAT	A	0/1	indel	FALSE
W	N_H05	XI	216879	TG	T	0/1	indel	FALSE
W	N_H06	III	128461	C	T	0/1	SNM	FALSE
W	N_H06	VII	133572	G	A	0/1	SNM	FALSE
W	N_H06	VII	1040128	G	C	0/1	SNM	FALSE
W	N_H06	XII	64395	C	T	0/1	SNM	FALSE
W	N_H06	XVI	13253	C	T	2025-01-01	SNM	FALSE
W	N_H07	I	209102	G	A	2025-01-01	SNM	FALSE
W	N_H09	IV	1481539	C	G	2025-01-01	SNM	FALSE
W	N_H10	XIV	28084	C	G	0/1	SNM	FALSE
